# Supplementary material for: Methyl 7,8-diacet­oxy-11-oxo-5-(2-oxo­pyrrolidin-1-yl)-7,9-epoxy­cyclo­penta­[4,5]pyrido[1,2-a]quinoline-10-carboxyl­ate sesquihydrate
Source: Acta Crystallogr Sect E Struct Rep Online. 2009 Dec 19;66(Pt 1):o206–7. doi: 10.1107/S160053680905363X (PMC2980137; doi:10.1107/S160053680905363X)
Supplement: Supplementary file 1 [file e-66-0o206-sup1.cif]

##############################################################################
###                                                                        ###
###        Electronic paper (Acta Crystallographica Section E)             ###
###                                                                        ###
##############################################################################
#                                                                            #
# This CIF contains the data in a paper accepted for publication in Acta     #
# Crystallographica Section E. It conforms to the requirements of Notes      #
# for Authors for Section E, and has been peer reviewed under the auspices   #
# of the IUCr Commission on Journals.                                        #
#                                                                            #
# Full details of the Crystallographic Information File format               #
# are given in the paper "The Crystallographic Information File (CIF):       #
# a New Standard Archive File for Crystallography" by S. R. Hall, F. H.      #
# Allen and I. D. Brown [Acta Cryst. (1991), A47, 655-685].                  #
#                                                                            #
# The current version of the core CIF dictionary is obtainable from          #
# ftp://ftp.iucr.org/pub/cif_core.dic. The current version number is 2.4.    #
#                                                                            #
# Software is freely available for graphical display of the structure(s) in  #
# this CIF.  For information consult the CIF home page http://www.iucr.org/  #
# cif/home.html                                                              #
#                                                                            #
# This file may be used for bona fide research purposes within the           #
# scientific community so long as proper attribution is given to the journal # 
# article from which it was obtained.                                        #
#                                                                            #
##############################################################################
                                             
data_global
_audit_creation_method     'from SHELXL97 CIF and IUCr SHELXL97-template'
_journal_date_recd_electronic     2009-12-01
_journal_date_accepted     2009-12-13
_journal_name_full     'Acta Crystallographica, Section E'
_journal_year     2010
_journal_volume     66
_journal_issue      1
_journal_page_first     o206
_journal_page_last     o207
_journal_paper_category     QO
_journal_coeditor_code     YA2114
_publ_contact_author_name     'Atash V. Gurbanov'
_publ_contact_author_address
;
Baku State University, Z. Khalilov St. 23, Baku, AZ-1148, Azerbaijan
;
_publ_contact_author_email     'vkh@xray.ineos.ac.ru'
_publ_contact_author_fax     '+7(499)1355085'
_publ_contact_author_phone     '+7(499)1359343'
_publ_section_title
;\
Methyl
7,8-diacetoxy-11-oxo-5-(2-oxopyrrolidin-1-yl)-7,9-epoxycyclopenta[4,5]\
pyrido[1,2-<i>a</i>]quinoline-10-carboxylate sesquihydrate
;
loop_
    _publ_author_name
    _publ_author_footnote
    _publ_author_address
    'Atash V. Gurbanov' .
;
Baku State University,
Z. Khalilov St 23, Baku AZ-1148, Azerbaijan
;
    'Eugeniya V. Nikitina' .
;
Organic Chemistry Department, Russian Peoples Friendship University,
Miklukho-Maklaya St. 6, Moscow 117198, Russian Federation
;
    'Vladimir P. Zaytsev' .
;
Organic Chemistry Department, Russian Peoples Friendship University,
Miklukho-Maklaya St. 6, Moscow 117198, Russian Federation
;
    'Fedor I. Zubkov' .
;
Organic Chemistry Department, Russian Peoples Friendship University,
Miklukho-Maklaya St. 6, Moscow 117198, Russian Federation
;
    'Victor N. Khrustalev' .
;
X-Ray Structural Centre,
A.N.Nesmeyanov Institute of Organoelement Compounds,
Russian Academy of Sciences,
28 Vavilov St., B-334, Moscow 119991, Russian Federation
;
_publ_section_synopsis     .
data_I
_audit_creation_method     SHELXL-97
_chemical_name_systematic
;
Methyl 7,8-diacetoxy-11-oxo-5-(2-oxopyrrolidin-1-yl)-7,9-
epoxycyclopenta[4,5]pyrido[1,2-<i>a</i>]quinoline-10-carboxylate sesquihydrate
;
_chemical_name_common     ?
_chemical_formula_moiety     'C26 H28 N2 O9, 1.5(H2 O)'
_chemical_formula_sum     'C26 H31 N2 O10.50'
_chemical_formula_iupac     'C26 H28 N2 O9, 1.5H2 O'
_chemical_formula_weight     539.53
_chemical_melting_point     ?
_symmetry_cell_setting     Monoclinic
_symmetry_space_group_name_H-M     'C 2/c'
_symmetry_space_group_name_Hall     '-C 2yc'
loop_
    _symmetry_equiv_pos_as_xyz
    'x, y, z'
    '-x, y, -z+1/2'
    'x+1/2, y+1/2, z'
    '-x+1/2, y+1/2, -z+1/2'
    '-x, -y, -z'
    'x, -y, z-1/2'
    '-x+1/2, -y+1/2, -z'
    'x+1/2, -y+1/2, z-1/2'
_cell_length_a     16.8557(5)
_cell_length_b     9.9692(3)
_cell_length_c     29.6704(8)
_cell_angle_alpha     90.00
_cell_angle_beta     90.0350(10)
_cell_angle_gamma     90.00
_cell_volume     4985.7(2)
_cell_formula_units_Z     8
_cell_measurement_reflns_used     9578
_cell_measurement_theta_min     2.4
_cell_measurement_theta_max     28.6
_cell_measurement_temperature     100(2)
_exptl_crystal_description     prism
_exptl_crystal_colour     colourless
_exptl_crystal_size_max     0.30
_exptl_crystal_size_mid     0.20
_exptl_crystal_size_min     0.20
_exptl_crystal_density_diffrn     1.438
_exptl_crystal_density_meas     ?
_exptl_crystal_density_method     'not measured'
_exptl_crystal_F_000     2280
_exptl_absorpt_coefficient_mu     0.112
_exptl_absorpt_correction_type     'multi-scan'
_exptl_absorpt_process_details     '(SADABS; Sheldrick, 2003)'
_exptl_absorpt_correction_T_min     0.969
_exptl_absorpt_correction_T_max     0.979
_exptl_special_details
;
;
_diffrn_ambient_temperature     100(2)
_diffrn_radiation_type     MoK\a
_diffrn_radiation_wavelength     0.71073
_diffrn_radiation_source     'fine-focus sealed tube'
_diffrn_radiation_monochromator     graphite
_diffrn_measurement_device_type     'Bruker SMART APEXII CCD'
_diffrn_measurement_method     '\f and \w scans'
_diffrn_detector_area_resol_mean     ?
_diffrn_reflns_number     29541
_diffrn_reflns_av_R_equivalents     0.031
_diffrn_reflns_av_sigmaI/netI     0.024
_diffrn_reflns_theta_min     1.4
_diffrn_reflns_theta_max     28.7
_diffrn_reflns_theta_full     28.7
_diffrn_measured_fraction_theta_max     1.000
_diffrn_measured_fraction_theta_full     1.000
_diffrn_reflns_limit_h_min     -22
_diffrn_reflns_limit_h_max     22
_diffrn_reflns_limit_k_min     -13
_diffrn_reflns_limit_k_max     13
_diffrn_reflns_limit_l_min     -40
_diffrn_reflns_limit_l_max     40
_diffrn_standards_number     0
_diffrn_standards_interval_count     .
_diffrn_standards_interval_time     .
_diffrn_standards_decay_%     ?
_refine_special_details
;
Refinement of <i>F</i>^2^ against ALL reflections. The weighted <i>R</i>-factor
<i>wR</i> and goodness of fit <i>S</i> are based on <i>F</i>^2^, conventional
<i>R</i>-factors <i>R</i> are based on <i>F</i>, with <i>F</i> set to zero for
negative <i>F</i>^2^. The threshold expression of <i>F</i>^2^ >
\s(<i>F</i>^2^) is used only for calculating <i>R</i>-factors(gt) <i>etc</i>.
and is not relevant to the choice of reflections for refinement.
<i>R</i>-factors based on <i>F</i>^2^ are statistically about twice as large
as those based on <i>F</i>, and <i>R</i>- factors based on ALL data will be
even larger.
;
_reflns_number_total     6460
_reflns_number_gt     5531
_reflns_threshold_expression     I>2\s(I)
_refine_ls_structure_factor_coef     Fsqd
_refine_ls_matrix_type     full
_refine_ls_R_factor_all     0.047
_refine_ls_R_factor_gt     0.040
_refine_ls_wR_factor_gt     0.101
_refine_ls_wR_factor_ref     0.106
_refine_ls_goodness_of_fit_ref     1.00
_refine_ls_restrained_S_all     1.00
_refine_ls_number_reflns     6460
_refine_ls_number_parameters     351
_refine_ls_number_restraints     0
_refine_ls_hydrogen_treatment     constr
_refine_ls_weighting_scheme     calc
_refine_ls_weighting_details
             'calc w=1/[\s^2^(Fo^2^)+(0.054P)^2^+5.5P] where P=(Fo^2^+2Fc^2^)/3'
_atom_sites_solution_hydrogens     difmap
_atom_sites_solution_primary     direct
_atom_sites_solution_secondary     difmap
_refine_ls_shift/su_max     0.001
_refine_ls_shift/su_mean     0.000
_refine_diff_density_max     0.45
_refine_diff_density_min     -0.27
_refine_ls_extinction_method     none
_refine_ls_extinction_coef     ?
loop_
    _atom_type_symbol
    _atom_type_description
    _atom_type_scat_dispersion_real
    _atom_type_scat_dispersion_imag
    _atom_type_scat_source
    'C' 'C' 0.0033 0.0016
                         'International Tables Vol C Tables 4.2.6.8 and 6.1.1.4'
    'H' 'H' 0.0000 0.0000
                         'International Tables Vol C Tables 4.2.6.8 and 6.1.1.4'
    'N' 'N' 0.0061 0.0033
                         'International Tables Vol C Tables 4.2.6.8 and 6.1.1.4'
    'O' 'O' 0.0106 0.0060
                         'International Tables Vol C Tables 4.2.6.8 and 6.1.1.4'
_computing_data_collection     'APEX2 (Bruker, 2005)'
_computing_cell_refinement     'SAINT-Plus (Bruker, 2001)'
_computing_data_reduction     'SAINT-Plus (Bruker, 2001)'
_computing_structure_solution     'SHELXTL (Sheldrick, 2008)'
_computing_structure_refinement     'SHELXTL (Sheldrick, 2008)'
_computing_molecular_graphics     'SHELXTL (Sheldrick, 2008)'
_computing_publication_material     'SHELXTL (Sheldrick, 2008)'
loop_
    _atom_site_type_symbol
    _atom_site_label
    _atom_site_fract_x
    _atom_site_fract_y
    _atom_site_fract_z
    _atom_site_U_iso_or_equiv
    _atom_site_adp_type
    _atom_site_calc_flag
    _atom_site_refinement_flags
    _atom_site_occupancy
    _atom_site_disorder_assembly
    _atom_site_disorder_group
    O O1 0.08324(6) 0.49746(10) 0.20077(3) 0.0214(2) Uani d . 1 . .
    O O2 0.00452(5) 0.32130(8) 0.37846(3) 0.01336(17) Uani d . 1 . .
    O O3 -0.08727(5) 0.45915(10) 0.40862(3) 0.01900(19) Uani d . 1 . .
    O O4 0.03384(5) 0.19384(8) 0.45989(3) 0.01436(18) Uani d . 1 . .
    O O5 -0.02640(6) 0.27537(10) 0.52181(3) 0.0218(2) Uani d . 1 . .
    O O6 0.28555(5) 0.48346(9) 0.38299(3) 0.01877(19) Uani d . 1 . .
    O O7 0.33899(5) 0.31262(10) 0.42233(3) 0.0201(2) Uani d . 1 . .
    O O8 0.20831(5) 0.72008(9) 0.43497(3) 0.01602(18) Uani d . 1 . .
    O O13 0.13523(5) 0.30526(8) 0.38994(3) 0.01262(17) Uani d . 1 . .
    N N1 0.15989(6) 0.61656(11) 0.25045(3) 0.0150(2) Uani d . 1 . .
    N N12 0.11703(6) 0.63699(10) 0.38547(3) 0.01132(19) Uani d . 1 . .
    C C1 0.10122(7) 0.88174(12) 0.37973(4) 0.0144(2) Uani d . 1 . .
    H H1A 0.1086 0.8900 0.4114 0.017 Uiso calc R 1 . .
    C C2 0.08267(7) 0.99401(13) 0.35419(5) 0.0178(2) Uani d . 1 . .
    H H2A 0.0771 1.0788 0.3684 0.021 Uiso calc R 1 . .
    C C3 0.07217(8) 0.98311(13) 0.30770(5) 0.0193(3) Uani d . 1 . .
    H H3A 0.0585 1.0596 0.2903 0.023 Uiso calc R 1 . .
    C C4 0.08197(7) 0.85918(13) 0.28724(4) 0.0173(2) Uani d . 1 . .
    H H4A 0.0762 0.8521 0.2555 0.021 Uiso calc R 1 . .
    C C4A 0.10008(7) 0.74439(12) 0.31227(4) 0.0135(2) Uani d . 1 . .
    C C5 0.10420(7) 0.60998(12) 0.28818(4) 0.0133(2) Uani d . 1 . .
    H H5A 0.0505 0.5934 0.2750 0.016 Uiso calc R 1 . .
    C C6 0.12172(7) 0.49241(12) 0.31990(4) 0.0137(2) Uani d . 1 . .
    H H6A 0.1026 0.4074 0.3065 0.016 Uiso calc R 1 . .
    H H6B 0.1795 0.4847 0.3252 0.016 Uiso calc R 1 . .
    C C6A 0.07874(7) 0.52004(11) 0.36417(4) 0.0113(2) Uani d . 1 . .
    H H6C 0.0234 0.5476 0.3563 0.014 Uiso calc R 1 . .
    C C7 0.07219(7) 0.39834(11) 0.39507(4) 0.0114(2) Uani d . 1 . .
    C C7A 0.07365(7) 0.43157(11) 0.44532(4) 0.0116(2) Uani d . 1 . .
    H H7A 0.0254 0.4772 0.4576 0.014 Uiso calc R 1 . .
    C C8 0.09388(7) 0.29490(12) 0.46591(4) 0.0131(2) Uani d . 1 . .
    H H8A 0.1106 0.3029 0.4981 0.016 Uiso calc R 1 . .
    C C9 0.16441(7) 0.27200(12) 0.43475(4) 0.0131(2) Uani d . 1 . .
    H H9A 0.1901 0.1819 0.4374 0.016 Uiso calc R 1 . .
    C C10 0.21730(7) 0.39149(12) 0.44830(4) 0.0132(2) Uani d . 1 . .
    H H10A 0.2409 0.3741 0.4787 0.016 Uiso calc R 1 . .
    C C10A 0.15354(7) 0.50606(12) 0.45219(4) 0.0119(2) Uani d . 1 . .
    H H10B 0.1544 0.5376 0.4842 0.014 Uiso calc R 1 . .
    C C11 0.16372(7) 0.62952(12) 0.42287(4) 0.0124(2) Uani d . 1 . .
    C C12A 0.10911(7) 0.75633(12) 0.35899(4) 0.0123(2) Uani d . 1 . .
    C C13 0.14485(7) 0.55735(13) 0.21039(4) 0.0155(2) Uani d . 1 . .
    C C14 0.21733(8) 0.57640(14) 0.18066(4) 0.0197(3) Uani d . 1 . .
    H H14A 0.2018 0.6014 0.1496 0.024 Uiso calc R 1 . .
    H H14B 0.2500 0.4939 0.1797 0.024 Uiso calc R 1 . .
    C C15 0.26181(8) 0.69058(14) 0.20379(5) 0.0216(3) Uani d . 1 . .
    H H15A 0.2436 0.7790 0.1926 0.026 Uiso calc R 1 . .
    H H15B 0.3197 0.6828 0.1990 0.026 Uiso calc R 1 . .
    C C16 0.24042(8) 0.67116(14) 0.25359(5) 0.0202(3) Uani d . 1 . .
    H H16A 0.2769 0.6073 0.2685 0.024 Uiso calc R 1 . .
    H H16B 0.2411 0.7574 0.2701 0.024 Uiso calc R 1 . .
    C C17 -0.07050(7) 0.35993(12) 0.38683(4) 0.0145(2) Uani d . 1 . .
    C C18 -0.12828(8) 0.26323(14) 0.36648(5) 0.0205(3) Uani d . 1 . .
    H H18A -0.1816 0.2819 0.3780 0.031 Uiso calc R 1 . .
    H H18B -0.1131 0.1714 0.3745 0.031 Uiso calc R 1 . .
    H H18C -0.1280 0.2730 0.3336 0.031 Uiso calc R 1 . .
    C C19 -0.02611(7) 0.19880(12) 0.49049(4) 0.0150(2) Uani d . 1 . .
    C C20 -0.09028(8) 0.09958(14) 0.47986(5) 0.0210(3) Uani d . 1 . .
    H H20A -0.1002 0.0432 0.5063 0.032 Uiso calc R 1 . .
    H H20B -0.0736 0.0431 0.4545 0.032 Uiso calc R 1 . .
    H H20C -0.1390 0.1476 0.4718 0.032 Uiso calc R 1 . .
    C C21 0.28295(7) 0.40599(12) 0.41401(4) 0.0144(2) Uani d . 1 . .
    C C22 0.40460(8) 0.30901(15) 0.39090(5) 0.0238(3) Uani d . 1 . .
    H H22A 0.4416 0.2377 0.3996 0.036 Uiso calc R 1 . .
    H H22B 0.4322 0.3955 0.3913 0.036 Uiso calc R 1 . .
    H H22C 0.3845 0.2914 0.3605 0.036 Uiso calc R 1 . .
    O O9 0.25847(5) 0.98922(9) 0.44722(3) 0.01930(19) Uani d . 1 . .
    H H9B 0.3064 0.9874 0.4350 0.029 Uiso d R 1 . .
    H H9C 0.2420 0.9089 0.4431 0.029 Uiso d R 1 . .
    O O10 0.0000 0.28215(16) 0.2500 0.0342(4) Uani d S 1 . .
    H H10C 0.0262 0.3392 0.2313 0.051 Uiso d R 1 . .
loop_
    _atom_site_aniso_label
    _atom_site_aniso_U_11
    _atom_site_aniso_U_22
    _atom_site_aniso_U_33
    _atom_site_aniso_U_12
    _atom_site_aniso_U_13
    _atom_site_aniso_U_23
    O1 0.0179(4) 0.0277(5) 0.0185(4) -0.0027(4) 0.0003(3) -0.0069(4)
    O2 0.0130(4) 0.0114(4) 0.0157(4) -0.0023(3) -0.0013(3) -0.0015(3)
    O3 0.0147(4) 0.0209(5) 0.0214(5) 0.0001(3) 0.0021(3) -0.0032(4)
    O4 0.0158(4) 0.0125(4) 0.0148(4) -0.0026(3) 0.0036(3) -0.0001(3)
    O5 0.0213(5) 0.0226(5) 0.0214(5) -0.0037(4) 0.0067(4) -0.0056(4)
    O6 0.0165(4) 0.0191(4) 0.0208(5) -0.0011(3) 0.0021(3) 0.0033(4)
    O7 0.0137(4) 0.0207(5) 0.0260(5) 0.0043(3) 0.0035(4) 0.0039(4)
    O8 0.0160(4) 0.0141(4) 0.0180(4) -0.0033(3) -0.0019(3) -0.0005(3)
    O13 0.0133(4) 0.0111(4) 0.0134(4) 0.0024(3) 0.0011(3) -0.0004(3)
    N1 0.0146(5) 0.0183(5) 0.0122(5) -0.0034(4) 0.0021(4) -0.0009(4)
    N12 0.0135(5) 0.0090(4) 0.0115(4) -0.0016(3) 0.0002(4) -0.0003(3)
    C1 0.0136(5) 0.0135(5) 0.0161(5) -0.0005(4) 0.0003(4) -0.0016(4)
    C2 0.0163(6) 0.0119(5) 0.0253(6) -0.0001(4) 0.0005(5) -0.0003(5)
    C3 0.0183(6) 0.0145(6) 0.0251(7) 0.0001(5) -0.0018(5) 0.0062(5)
    C4 0.0172(6) 0.0187(6) 0.0161(6) -0.0013(5) -0.0015(5) 0.0031(5)
    C4A 0.0116(5) 0.0144(5) 0.0145(5) -0.0011(4) 0.0011(4) 0.0006(4)
    C5 0.0135(5) 0.0151(5) 0.0113(5) -0.0015(4) 0.0013(4) 0.0000(4)
    C6 0.0166(5) 0.0120(5) 0.0125(5) -0.0002(4) 0.0015(4) -0.0012(4)
    C6A 0.0128(5) 0.0100(5) 0.0112(5) -0.0010(4) -0.0001(4) -0.0005(4)
    C7 0.0101(5) 0.0104(5) 0.0138(5) -0.0013(4) 0.0006(4) -0.0010(4)
    C7A 0.0124(5) 0.0104(5) 0.0119(5) -0.0008(4) 0.0011(4) 0.0001(4)
    C8 0.0137(5) 0.0113(5) 0.0144(5) -0.0015(4) 0.0008(4) 0.0004(4)
    C9 0.0126(5) 0.0122(5) 0.0145(5) 0.0009(4) 0.0000(4) 0.0017(4)
    C10 0.0125(5) 0.0130(5) 0.0140(5) 0.0007(4) -0.0005(4) 0.0008(4)
    C10A 0.0123(5) 0.0119(5) 0.0115(5) -0.0002(4) -0.0003(4) 0.0002(4)
    C11 0.0116(5) 0.0128(5) 0.0127(5) 0.0008(4) 0.0019(4) -0.0011(4)
    C12A 0.0107(5) 0.0113(5) 0.0149(5) -0.0004(4) 0.0008(4) 0.0016(4)
    C13 0.0176(6) 0.0154(6) 0.0135(5) 0.0022(4) 0.0011(4) 0.0009(4)
    C14 0.0200(6) 0.0225(6) 0.0167(6) 0.0002(5) 0.0058(5) -0.0004(5)
    C15 0.0210(6) 0.0198(6) 0.0241(7) -0.0025(5) 0.0083(5) 0.0002(5)
    C16 0.0159(6) 0.0231(6) 0.0215(6) -0.0054(5) 0.0032(5) -0.0035(5)
    C17 0.0134(5) 0.0158(5) 0.0143(5) -0.0022(4) 0.0007(4) 0.0042(4)
    C18 0.0175(6) 0.0206(6) 0.0234(6) -0.0071(5) -0.0028(5) 0.0011(5)
    C19 0.0151(5) 0.0139(5) 0.0159(6) 0.0007(4) 0.0018(4) 0.0030(4)
    C20 0.0198(6) 0.0208(6) 0.0224(6) -0.0065(5) 0.0024(5) 0.0001(5)
    C21 0.0122(5) 0.0137(5) 0.0173(6) -0.0017(4) -0.0012(4) -0.0019(4)
    C22 0.0150(6) 0.0259(7) 0.0303(7) 0.0029(5) 0.0068(5) -0.0008(6)
    O9 0.0175(4) 0.0153(4) 0.0252(5) -0.0005(3) 0.0021(4) -0.0030(4)
    O10 0.0438(10) 0.0258(8) 0.0331(9) 0.000 0.0011(7) 0.000
_geom_special_details
;
All e.s.d.'s (except the e.s.d. in the dihedral angle between two l.s. planes)
are estimated using the full covariance matrix. The cell e.s.d.'s are taken
into account individually in the estimation of e.s.d.'s in distances, angles
and torsion angles; correlations between e.s.d.'s in cell parameters are only
used when they are defined by crystal symmetry. An approximate (isotropic)
treatment of cell e.s.d.'s is used for estimating e.s.d.'s involving l.s.
planes.
;
loop_
    _geom_bond_atom_site_label_1
    _geom_bond_atom_site_label_2
    _geom_bond_site_symmetry_2
    _geom_bond_distance
    _geom_bond_publ_flag
    O1 C13 . 1.2314(16) ?
    O2 C17 . 1.3453(15) ?
    O2 C7 . 1.4605(13) ?
    O3 C17 . 1.2151(16) ?
    O4 C19 . 1.3597(15) ?
    O4 C8 . 1.4391(14) ?
    O5 C19 . 1.2027(16) ?
    O6 C21 . 1.2023(15) ?
    O7 C21 . 1.3488(15) ?
    O7 C22 . 1.4475(16) ?
    O8 C11 . 1.2282(15) ?
    O13 C7 . 1.4189(14) ?
    O13 C9 . 1.4558(14) ?
    N1 C13 . 1.3509(16) ?
    N1 C5 . 1.4629(15) ?
    N1 C16 . 1.4652(16) ?
    N12 C11 . 1.3620(15) ?
    N12 C12A . 1.4320(15) ?
    N12 C6A . 1.4747(14) ?
    C1 C2 . 1.3872(17) ?
    C1 C12A . 1.3999(16) ?
    C1 H1A . 0.9500 ?
    C2 C3 . 1.3948(19) ?
    C2 H2A . 0.9500 ?
    C3 C4 . 1.3865(18) ?
    C3 H3A . 0.9500 ?
    C4 C4A . 1.3979(17) ?
    C4 H4A . 0.9500 ?
    C4A C12A . 1.3994(17) ?
    C4A C5 . 1.5203(17) ?
    C5 C6 . 1.5316(16) ?
    C5 H5A . 1.0000 ?
    C6 C6A . 1.5256(16) ?
    C6 H6A . 0.9900 ?
    C6 H6B . 0.9900 ?
    C6A C7 . 1.5248(16) ?
    C6A H6C . 1.0000 ?
    C7 C7A . 1.5276(16) ?
    C7A C8 . 1.5316(16) ?
    C7A C10A . 1.5512(16) ?
    C7A H7A . 1.0000 ?
    C8 C9 . 1.5237(16) ?
    C8 H8A . 1.0000 ?
    C9 C10 . 1.5410(16) ?
    C9 H9A . 1.0000 ?
    C10 C21 . 1.5107(16) ?
    C10 C10A . 1.5725(16) ?
    C10 H10A . 1.0000 ?
    C10A C11 . 1.5171(16) ?
    C10A H10B . 1.0000 ?
    C13 C14 . 1.5192(17) ?
    C14 C15 . 1.5258(19) ?
    C14 H14A . 0.9900 ?
    C14 H14B . 0.9900 ?
    C15 C16 . 1.5334(19) ?
    C15 H15A . 0.9900 ?
    C15 H15B . 0.9900 ?
    C16 H16A . 0.9900 ?
    C16 H16B . 0.9900 ?
    C17 C18 . 1.4972(17) ?
    C18 H18A . 0.9800 ?
    C18 H18B . 0.9800 ?
    C18 H18C . 0.9800 ?
    C19 C20 . 1.4991(17) ?
    C20 H20A . 0.9800 ?
    C20 H20B . 0.9800 ?
    C20 H20C . 0.9800 ?
    C22 H22A . 0.9800 ?
    C22 H22B . 0.9800 ?
    C22 H22C . 0.9800 ?
    O9 H9B . 0.8858 ?
    O9 H9C . 0.8567 ?
    O10 H10C . 0.9089 ?
loop_
    _geom_angle_atom_site_label_1
    _geom_angle_atom_site_label_2
    _geom_angle_atom_site_label_3
    _geom_angle_site_symmetry_1
    _geom_angle_site_symmetry_3
    _geom_angle
    _geom_angle_publ_flag
    C17 O2 C7 . . 121.40(9) ?
    C19 O4 C8 . . 114.49(9) ?
    C21 O7 C22 . . 115.75(10) ?
    C7 O13 C9 . . 107.67(8) ?
    C13 N1 C5 . . 122.24(10) ?
    C13 N1 C16 . . 113.05(10) ?
    C5 N1 C16 . . 124.25(10) ?
    C11 N12 C12A . . 123.10(10) ?
    C11 N12 C6A . . 123.95(10) ?
    C12A N12 C6A . . 112.39(9) ?
    C2 C1 C12A . . 120.12(11) ?
    C2 C1 H1A . . 119.9 ?
    C12A C1 H1A . . 119.9 ?
    C1 C2 C3 . . 120.38(12) ?
    C1 C2 H2A . . 119.8 ?
    C3 C2 H2A . . 119.8 ?
    C4 C3 C2 . . 119.17(12) ?
    C4 C3 H3A . . 120.4 ?
    C2 C3 H3A . . 120.4 ?
    C3 C4 C4A . . 121.52(12) ?
    C3 C4 H4A . . 119.2 ?
    C4A C4 H4A . . 119.2 ?
    C4 C4A C12A . . 118.70(11) ?
    C4 C4A C5 . . 118.80(11) ?
    C12A C4A C5 . . 122.39(11) ?
    N1 C5 C4A . . 110.47(10) ?
    N1 C5 C6 . . 112.39(10) ?
    C4A C5 C6 . . 113.24(10) ?
    N1 C5 H5A . . 106.8 ?
    C4A C5 H5A . . 106.8 ?
    C6 C5 H5A . . 106.8 ?
    C6A C6 C5 . . 107.42(9) ?
    C6A C6 H6A . . 110.2 ?
    C5 C6 H6A . . 110.2 ?
    C6A C6 H6B . . 110.2 ?
    C5 C6 H6B . . 110.2 ?
    H6A C6 H6B . . 108.5 ?
    N12 C6A C7 . . 113.78(9) ?
    N12 C6A C6 . . 107.69(9) ?
    C7 C6A C6 . . 114.12(9) ?
    N12 C6A H6C . . 106.9 ?
    C7 C6A H6C . . 106.9 ?
    C6 C6A H6C . . 106.9 ?
    O13 C7 O2 . . 101.80(8) ?
    O13 C7 C6A . . 113.66(9) ?
    O2 C7 C6A . . 105.80(9) ?
    O13 C7 C7A . . 103.59(9) ?
    O2 C7 C7A . . 117.11(9) ?
    C6A C7 C7A . . 114.40(9) ?
    C7 C7A C8 . . 101.53(9) ?
    C7 C7A C10A . . 104.21(9) ?
    C8 C7A C10A . . 100.39(9) ?
    C7 C7A H7A . . 116.1 ?
    C8 C7A H7A . . 116.1 ?
    C10A C7A H7A . . 116.1 ?
    O4 C8 C9 . . 111.63(9) ?
    O4 C8 C7A . . 114.64(10) ?
    C9 C8 C7A . . 93.72(9) ?
    O4 C8 H8A . . 111.9 ?
    C9 C8 H8A . . 111.9 ?
    C7A C8 H8A . . 111.9 ?
    O13 C9 C8 . . 104.88(9) ?
    O13 C9 C10 . . 104.91(9) ?
    C8 C9 C10 . . 100.21(9) ?
    O13 C9 H9A . . 115.1 ?
    C8 C9 H9A . . 115.1 ?
    C10 C9 H9A . . 115.1 ?
    C21 C10 C9 . . 108.79(10) ?
    C21 C10 C10A . . 118.74(10) ?
    C9 C10 C10A . . 100.68(9) ?
    C21 C10 H10A . . 109.4 ?
    C9 C10 H10A . . 109.4 ?
    C10A C10 H10A . . 109.4 ?
    C11 C10A C7A . . 114.30(9) ?
    C11 C10A C10 . . 118.02(9) ?
    C7A C10A C10 . . 103.65(9) ?
    C11 C10A H10B . . 106.7 ?
    C7A C10A H10B . . 106.7 ?
    C10 C10A H10B . . 106.7 ?
    O8 C11 N12 . . 123.44(11) ?
    O8 C11 C10A . . 119.88(11) ?
    N12 C11 C10A . . 116.49(10) ?
    C4A C12A C1 . . 120.08(11) ?
    C4A C12A N12 . . 118.88(10) ?
    C1 C12A N12 . . 120.64(10) ?
    O1 C13 N1 . . 125.01(12) ?
    O1 C13 C14 . . 127.19(12) ?
    N1 C13 C14 . . 107.80(11) ?
    C13 C14 C15 . . 103.14(10) ?
    C13 C14 H14A . . 111.1 ?
    C15 C14 H14A . . 111.1 ?
    C13 C14 H14B . . 111.1 ?
    C15 C14 H14B . . 111.1 ?
    H14A C14 H14B . . 109.1 ?
    C14 C15 C16 . . 102.90(10) ?
    C14 C15 H15A . . 111.2 ?
    C16 C15 H15A . . 111.2 ?
    C14 C15 H15B . . 111.2 ?
    C16 C15 H15B . . 111.2 ?
    H15A C15 H15B . . 109.1 ?
    N1 C16 C15 . . 101.78(11) ?
    N1 C16 H16A . . 111.4 ?
    C15 C16 H16A . . 111.4 ?
    N1 C16 H16B . . 111.4 ?
    C15 C16 H16B . . 111.4 ?
    H16A C16 H16B . . 109.3 ?
    O3 C17 O2 . . 123.39(11) ?
    O3 C17 C18 . . 125.97(12) ?
    O2 C17 C18 . . 110.64(11) ?
    C17 C18 H18A . . 109.5 ?
    C17 C18 H18B . . 109.5 ?
    H18A C18 H18B . . 109.5 ?
    C17 C18 H18C . . 109.5 ?
    H18A C18 H18C . . 109.5 ?
    H18B C18 H18C . . 109.5 ?
    O5 C19 O4 . . 122.84(11) ?
    O5 C19 C20 . . 125.32(12) ?
    O4 C19 C20 . . 111.84(11) ?
    C19 C20 H20A . . 109.5 ?
    C19 C20 H20B . . 109.5 ?
    H20A C20 H20B . . 109.5 ?
    C19 C20 H20C . . 109.5 ?
    H20A C20 H20C . . 109.5 ?
    H20B C20 H20C . . 109.5 ?
    O6 C21 O7 . . 123.89(11) ?
    O6 C21 C10 . . 127.16(11) ?
    O7 C21 C10 . . 108.90(10) ?
    O7 C22 H22A . . 109.5 ?
    O7 C22 H22B . . 109.5 ?
    H22A C22 H22B . . 109.5 ?
    O7 C22 H22C . . 109.5 ?
    H22A C22 H22C . . 109.5 ?
    H22B C22 H22C . . 109.5 ?
    H9B O9 H9C . . 102.6 ?
loop_
    _geom_torsion_atom_site_label_1
    _geom_torsion_atom_site_label_2
    _geom_torsion_atom_site_label_3
    _geom_torsion_atom_site_label_4
    _geom_torsion_site_symmetry_1
    _geom_torsion_site_symmetry_2
    _geom_torsion_site_symmetry_3
    _geom_torsion_site_symmetry_4
    _geom_torsion
    _geom_torsion_publ_flag
    C12A C1 C2 C3 . . . . -0.36(19) ?
    C1 C2 C3 C4 . . . . -1.20(19) ?
    C2 C3 C4 C4A . . . . 1.69(19) ?
    C3 C4 C4A C12A . . . . -0.60(19) ?
    C3 C4 C4A C5 . . . . 175.67(11) ?
    C13 N1 C5 C4A . . . . -139.61(12) ?
    C16 N1 C5 C4A . . . . 48.66(15) ?
    C13 N1 C5 C6 . . . . 92.85(14) ?
    C16 N1 C5 C6 . . . . -78.88(14) ?
    C4 C4A C5 N1 . . . . 54.92(14) ?
    C12A C4A C5 N1 . . . . -128.96(12) ?
    C4 C4A C5 C6 . . . . -178.01(11) ?
    C12A C4A C5 C6 . . . . -1.89(16) ?
    N1 C5 C6 C6A . . . . 162.65(10) ?
    C4A C5 C6 C6A . . . . 36.59(13) ?
    C11 N12 C6A C7 . . . . 19.28(15) ?
    C12A N12 C6A C7 . . . . -169.04(9) ?
    C11 N12 C6A C6 . . . . -108.25(12) ?
    C12A N12 C6A C6 . . . . 63.42(12) ?
    C5 C6 C6A N12 . . . . -67.46(11) ?
    C5 C6 C6A C7 . . . . 165.21(9) ?
    C9 O13 C7 O2 . . . . -114.71(9) ?
    C9 O13 C7 C6A . . . . 132.01(10) ?
    C9 O13 C7 C7A . . . . 7.26(11) ?
    C17 O2 C7 O13 . . . . 164.37(9) ?
    C17 O2 C7 C6A . . . . -76.61(12) ?
    C17 O2 C7 C7A . . . . 52.24(14) ?
    N12 C6A C7 O13 . . . . -95.04(11) ?
    C6 C6A C7 O13 . . . . 29.09(13) ?
    N12 C6A C7 O2 . . . . 154.10(9) ?
    C6 C6A C7 O2 . . . . -81.77(11) ?
    N12 C6A C7 C7A . . . . 23.68(13) ?
    C6 C6A C7 C7A . . . . 147.81(10) ?
    O13 C7 C7A C8 . . . . -37.81(11) ?
    O2 C7 C7A C8 . . . . 73.31(11) ?
    C6A C7 C7A C8 . . . . -162.07(9) ?
    O13 C7 C7A C10A . . . . 66.17(10) ?
    O2 C7 C7A C10A . . . . 177.28(9) ?
    C6A C7 C7A C10A . . . . -58.10(12) ?
    C19 O4 C8 C9 . . . . 172.25(10) ?
    C19 O4 C8 C7A . . . . -82.75(12) ?
    C7 C7A C8 O4 . . . . -65.65(12) ?
    C10A C7A C8 O4 . . . . -172.64(9) ?
    C7 C7A C8 C9 . . . . 50.22(10) ?
    C10A C7A C8 C9 . . . . -56.77(10) ?
    C7 O13 C9 C8 . . . . 26.28(11) ?
    C7 O13 C9 C10 . . . . -78.82(10) ?
    O4 C8 C9 O13 . . . . 71.45(11) ?
    C7A C8 C9 O13 . . . . -46.92(10) ?
    O4 C8 C9 C10 . . . . -179.98(9) ?
    C7A C8 C9 C10 . . . . 61.65(10) ?
    O13 C9 C10 C21 . . . . -58.89(11) ?
    C8 C9 C10 C21 . . . . -167.43(9) ?
    O13 C9 C10 C10A . . . . 66.63(10) ?
    C8 C9 C10 C10A . . . . -41.91(10) ?
    C7 C7A C10A C11 . . . . 56.86(12) ?
    C8 C7A C10A C11 . . . . 161.69(9) ?
    C7 C7A C10A C10 . . . . -72.93(10) ?
    C8 C7A C10A C10 . . . . 31.90(11) ?
    C21 C10 C10A C11 . . . . -3.21(15) ?
    C9 C10 C10A C11 . . . . -121.72(11) ?
    C21 C10 C10A C7A . . . . 124.30(11) ?
    C9 C10 C10A C7A . . . . 5.79(11) ?
    C12A N12 C11 O8 . . . . -6.56(18) ?
    C6A N12 C11 O8 . . . . 164.24(11) ?
    C12A N12 C11 C10A . . . . 168.47(10) ?
    C6A N12 C11 C10A . . . . -20.73(16) ?
    C7A C10A C11 O8 . . . . 155.03(11) ?
    C10 C10A C11 O8 . . . . -82.73(14) ?
    C7A C10A C11 N12 . . . . -20.19(14) ?
    C10 C10A C11 N12 . . . . 102.05(12) ?
    C4 C4A C12A C1 . . . . -0.99(17) ?
    C5 C4A C12A C1 . . . . -177.11(11) ?
    C4 C4A C12A N12 . . . . 171.70(11) ?
    C5 C4A C12A N12 . . . . -4.43(17) ?
    C2 C1 C12A C4A . . . . 1.46(18) ?
    C2 C1 C12A N12 . . . . -171.09(11) ?
    C11 N12 C12A C4A . . . . 145.01(11) ?
    C6A N12 C12A C4A . . . . -26.74(15) ?
    C11 N12 C12A C1 . . . . -42.35(16) ?
    C6A N12 C12A C1 . . . . 145.90(11) ?
    C5 N1 C13 O1 . . . . 2.9(2) ?
    C16 N1 C13 O1 . . . . 175.47(12) ?
    C5 N1 C13 C14 . . . . -176.14(11) ?
    C16 N1 C13 C14 . . . . -3.56(15) ?
    O1 C13 C14 C15 . . . . 163.23(13) ?
    N1 C13 C14 C15 . . . . -17.77(14) ?
    C13 C14 C15 C16 . . . . 30.76(13) ?
    C13 N1 C16 C15 . . . . 23.13(14) ?
    C5 N1 C16 C15 . . . . -164.46(11) ?
    C14 C15 C16 N1 . . . . -32.34(13) ?
    C7 O2 C17 O3 . . . . -0.49(17) ?
    C7 O2 C17 C18 . . . . -179.47(10) ?
    C8 O4 C19 O5 . . . . -4.77(17) ?
    C8 O4 C19 C20 . . . . 174.69(10) ?
    C22 O7 C21 O6 . . . . -0.42(18) ?
    C22 O7 C21 C10 . . . . 177.16(10) ?
    C9 C10 C21 O6 . . . . 99.42(14) ?
    C10A C10 C21 O6 . . . . -14.78(18) ?
    C9 C10 C21 O7 . . . . -78.07(12) ?
    C10A C10 C21 O7 . . . . 167.73(10) ?
loop_
    _geom_hbond_atom_site_label_D
    _geom_hbond_atom_site_label_H
    _geom_hbond_atom_site_label_A
    _geom_hbond_site_symmetry_A
    _geom_hbond_distance_DH
    _geom_hbond_distance_HA
    _geom_hbond_distance_DA
    _geom_hbond_angle_DHA
    _geom_hbond_publ_flag
    O9 H9B O3 3_555 0.89 1.98 2.8576(12) 173 yes
    O9 H9C O8 . 0.86 1.98 2.8365(13) 177 yes
    O10 H10C O1 . 0.91 2.06 2.9516(15) 167 yes
