# Supplementary material for: Methyl 7,8-diacet­oxy-11-oxo-5-(2-oxo­pyrrolidin-1-yl)-7,9-epoxy­cyclo­penta­[4,5]pyrido[1,2-a]quinoline-10-carboxyl­ate sesquihydrate
Source: Acta Crystallogr Sect E Struct Rep Online. 2009 Dec 19;66(Pt 1):o206–7. doi: 10.1107/S160053680905363X (PMC2980137; doi:10.1107/S160053680905363X)
Supplement: Supplementary file 2 [file e-66-0o206-Isup2.hkl]

# 
# h,k,l, Fc-squared, Fo-squared, sigma(Fo-squared) and status flag 
# 
data_I
_shelx_title ' Z235 in C2/c' 
_shelx_refln_list_code          4 
_shelx_F_calc_maximum      399.09 
_exptl_crystal_F_000      2280.00 
_reflns_d_resolution_high  0.7399 
 
loop_ 
 _symmetry_equiv_pos_as_xyz 
 'x, y, z' 
 '-x, y, -z+1/2' 
 'x+1/2, y+1/2, z' 
 '-x+1/2, y+1/2, -z+1/2' 
 '-x, -y, -z' 
 'x, -y, z-1/2' 
 '-x+1/2, -y+1/2, -z' 
 'x+1/2, -y+1/2, z-1/2' 
 
_cell_length_a    16.8557 
_cell_length_b     9.9692 
_cell_length_c    29.6704 
_cell_angle_alpha  90.000 
_cell_angle_beta   90.035 
_cell_angle_gamma  90.000 
 
_shelx_F_squared_multiplier     1.000 
 
loop_ 
 _refln_index_h 
 _refln_index_k 
 _refln_index_l 
 _refln_F_squared_calc 
 _refln_F_squared_meas 
 _refln_F_squared_sigma 
 _refln_observed_status 
   2   0   0     5005.21     4516.13     58.46 o 
   4   0   0    60377.16    58573.04    795.04 o 
   6   0   0    97329.10    97703.04   1337.69 o 
   8   0   0     6596.91     6424.17    106.88 o 
  10   0   0     8287.48     8650.23    141.75 o 
  12   0   0    18555.21    19850.13    296.66 o 
  14   0   0     4469.06     3977.83     86.71 o 
  16   0   0    15142.55    14833.94    240.78 o 
  18   0   0      314.17      330.65     34.57 o 
  20   0   0      859.73      882.30     59.70 o 
  22   0   0     1651.27     1681.78     82.10 o 
   1   1   0    67254.12    60164.45    467.80 o 
   3   1   0    25358.49    26234.64    241.13 o 
   5   1   0     3539.17     3901.59     46.34 o 
   7   1   0     4663.51     4635.98     56.83 o 
   9   1   0        9.64        9.34      6.15 o 
  11   1   0        2.27       14.07     12.13 o 
  13   1   0     5339.33     5193.52     72.22 o 
  15   1   0      284.89      262.63     22.68 o 
  17   1   0      306.70      322.32     20.83 o 
  19   1   0      204.89      197.06     19.10 o 
  21   1   0       98.83       62.59     20.29 o 
   0   2   0     3230.28     3075.98     46.61 o 
   2   2   0     9948.97     9782.26     85.49 o 
   4   2   0     3400.70     3179.69     38.93 o 
   6   2   0    64416.46    64958.86    683.46 o 
   8   2   0    20701.12    22184.42    224.44 o 
  10   2   0      291.17      360.49     15.43 o 
  12   2   0     4816.05     4871.37     67.91 o 
  14   2   0    11498.69    11449.13    135.13 o 
  16   2   0       12.28       -0.13     10.19 o 
  18   2   0      975.06      946.00     33.73 o 
  20   2   0     1068.85      954.64     43.21 o 
  22   2   0        9.10       32.16     22.73 o 
   1   3   0      472.66      716.70     15.88 o 
   3   3   0       86.03       53.98      5.62 o 
   5   3   0    12229.89    12534.44    130.36 o 
   7   3   0      978.30     1033.75     21.65 o 
   9   3   0     3583.05     3742.60     52.45 o 
  11   3   0      295.45      266.38     15.19 o 
  13   3   0        0.27       38.83     10.74 o 
  15   3   0     6347.03     6416.90     88.75 o 
  17   3   0     2079.98     1959.85     44.25 o 
  19   3   0     1706.91     1882.43     45.77 o 
  21   3   0      720.90      688.10     55.28 o 
   0   4   0    32752.83    34676.00    476.89 o 
   2   4   0      455.35      423.29     15.16 o 
   4   4   0      330.95      290.08     12.81 o 
   6   4   0      736.50      794.38     18.72 o 
   8   4   0     1121.12     1172.37     24.78 o 
  10   4   0      103.47      197.88     13.73 o 
  12   4   0        6.64       18.97      9.60 o 
  14   4   0        7.54       -1.96      9.75 o 
  16   4   0        9.69        4.57     11.05 o 
  18   4   0     3336.88     3398.01     72.09 o 
  20   4   0       34.46       39.01     27.00 o 
   1   5   0     1381.28     1392.92     26.77 o 
   3   5   0        9.17       16.80      5.80 o 
   5   5   0     1267.37     1613.80     28.78 o 
   7   5   0     2857.59     2781.18     42.47 o 
   9   5   0     6870.67     7513.67     99.43 o 
  11   5   0      821.11      856.48     25.39 o 
  13   5   0      139.12      102.12     15.63 o 
  15   5   0     1262.62     1139.11     35.80 o 
  17   5   0        5.49       14.74     15.89 o 
  19   5   0      247.52      255.23     29.32 o 
  21   5   0     3425.02     3783.07    138.15 o 
   0   6   0     9318.18     9306.54    171.35 o 
   2   6   0      185.79      220.81     12.05 o 
   4   6   0      803.21      876.58     21.42 o 
   6   6   0      319.02      300.60     14.14 o 
   8   6   0      770.39      743.63     21.38 o 
  10   6   0     2508.28     2303.70     41.44 o 
  12   6   0     5268.41     5013.41     93.28 o 
  14   6   0       89.32       95.15     18.62 o 
  16   6   0      932.25      940.56     42.39 o 
  18   6   0     1985.58     2015.77     69.42 o 
  20   6   0        8.51       -0.51     26.25 o 
   1   7   0      323.88      313.41     15.24 o 
   3   7   0        0.00       20.15      7.91 o 
   5   7   0      343.76      280.85     14.80 o 
   7   7   0     1544.26     1544.56     31.86 o 
   9   7   0      601.93      496.63     24.23 o 
  11   7   0      153.50      185.80     17.60 o 
  13   7   0      214.86      252.82     25.18 o 
  15   7   0     2380.75     2456.28     67.34 o 
  17   7   0     1805.05     1702.60     58.31 o 
  19   7   0       10.66       46.43     30.78 o 
   0   8   0     5887.09     5483.69    105.27 o 
   2   8   0      788.47      733.93     25.49 o 
   4   8   0     8529.93     8136.60    100.59 o 
   6   8   0     6219.29     6511.40     96.63 o 
   8   8   0      299.59      341.59     20.90 o 
  10   8   0     1528.38     1268.84     44.07 o 
  12   8   0      318.45      296.52     26.90 o 
  14   8   0      118.91      103.82     20.46 o 
  16   8   0       38.28       14.00     17.54 o 
  18   8   0     1112.27     1147.92     52.26 o 
   1   9   0     1325.76     1259.26     31.99 o 
   3   9   0     3128.26     3019.16     51.78 o 
   5   9   0      270.66      209.77     19.56 o 
   7   9   0      568.95      556.38     35.59 o 
   9   9   0      419.72      354.27     28.33 o 
  11   9   0      199.18      294.12     37.57 o 
  13   9   0       21.54       -5.60     15.33 o 
  15   9   0      589.68      557.21     38.09 o 
   0  10   0    15687.01    15846.95    431.44 o 
   2  10   0      140.41      132.50     16.97 o 
   4  10   0      831.57      812.98     31.47 o 
   6  10   0      338.41      346.64     27.74 o 
   8  10   0        7.54       29.72     16.28 o 
  10  10   0        2.31       -4.34     14.27 o 
  12  10   0       94.86      111.24     21.85 o 
  14  10   0      243.14      255.67     30.19 o 
   1  11   0     1726.72     1829.39     53.80 o 
   3  11   0      661.30      746.36     32.36 o 
   5  11   0      187.40      198.14     24.78 o 
   7  11   0      144.79      128.84     21.91 o 
   9  11   0      295.21      267.24     28.51 o 
  11  11   0        0.02       -6.59     16.53 o 
  13  11   0       29.26       61.87     22.38 o 
   0  12   0        0.11        2.93     21.78 o 
   2  12   0      263.72      239.35     31.64 o 
   4  12   0      226.63      244.07     32.44 o 
   6  12   0      900.55      948.71     45.50 o 
   8  12   0      118.32      104.76     23.51 o 
  10  12   0        0.28       -0.92     17.74 o 
   1  13   0      622.12      638.42     62.12 o 
   3  13   0        0.11      -14.85     19.67 o 
   5  13   0      332.26      415.42     41.45 o 
 -21   1   1      100.61       90.41     21.38 o 
 -19   1   1     2686.30     2616.43     53.78 o 
 -17   1   1       29.31       30.40     11.92 o 
 -15   1   1     9343.30     8986.85    112.66 o 
 -13   1   1       52.57       52.21     10.75 o 
 -11   1   1    10568.80    10411.80    118.97 o 
  -9   1   1       38.64       57.95      8.01 o 
  -7   1   1    14295.92    14923.49    153.69 o 
  -5   1   1     5532.75     5719.15     63.78 o 
  -3   1   1     8912.79     9148.17     93.43 o 
  -1   1   1       48.51      119.05      3.21 o 
   1   1   1     6102.06     6306.98     55.50 o 
   3   1   1    53818.03    52787.05    561.87 o 
   5   1   1    17548.54    17593.56    175.34 o 
   7   1   1     1701.28     1613.94     26.76 o 
   9   1   1     1078.81     1223.96     43.22 o 
  11   1   1     3154.84     3198.95     48.79 o 
  13   1   1     1174.00     1156.16     28.95 o 
  15   1   1     2939.17     2857.80     50.96 o 
  17   1   1     1782.59     1715.68     40.60 o 
  19   1   1     1984.61     1911.13     57.93 o 
  21   1   1      416.89      454.29     34.44 o 
 -22   2   1      955.95      961.95     54.74 o 
 -20   2   1     1117.47     1193.26     52.29 o 
 -18   2   1       21.57       22.99     12.67 o 
 -16   2   1     2249.71     2251.40     46.00 o 
 -14   2   1     3505.26     3463.33     56.64 o 
 -12   2   1      924.92      999.43     26.29 o 
 -10   2   1     3091.76     3177.73     47.70 o 
  -8   2   1    10028.82    11262.26    122.10 o 
  -6   2   1     8239.18     8153.79     89.12 o 
  -4   2   1     2860.30     2782.33     35.22 o 
  -2   2   1    26716.71    26450.47    237.33 o 
   0   2   1      562.15      491.79      9.70 o 
   2   2   1    32141.01    31147.51    259.48 o 
   4   2   1     7393.65     7959.91     84.49 o 
   6   2   1      358.85      439.79     23.97 o 
   8   2   1      411.51      454.91     15.13 o 
  10   2   1     4541.23     5203.25     67.62 o 
  12   2   1     1362.24     1373.93     30.79 o 
  14   2   1     3137.42     3255.72     54.45 o 
  16   2   1      337.49      366.21     21.00 o 
  18   2   1      850.07      920.08     32.09 o 
  20   2   1        0.52       18.67     17.11 o 
  22   2   1       69.91       41.26     23.41 o 
 -21   3   1       23.27        1.87     24.97 o 
 -19   3   1      667.50      654.22     32.10 o 
 -17   3   1      306.33      317.46     21.08 o 
 -15   3   1      382.59      364.22     20.35 o 
 -13   3   1    11973.89    11799.63    137.30 o 
 -11   3   1    13549.81    13117.63    145.91 o 
  -9   3   1       10.17        8.57      7.87 o 
  -7   3   1     1227.03     1455.13     26.06 o 
  -5   3   1     1015.04     1416.86     23.47 o 
  -3   3   1     1979.00     2081.57     28.71 o 
  -1   3   1     5300.24     5209.40     53.29 o 
   1   3   1     6434.82     6797.53     79.91 o 
   3   3   1    49765.47    51529.73    493.29 o 
   5   3   1    23108.82    25201.08    249.25 o 
   7   3   1    17686.01    18500.06    189.56 o 
   9   3   1      354.98      231.87     15.14 o 
  11   3   1     1810.66     1792.64     34.90 o 
  13   3   1     3930.88     3711.04     70.43 o 
  15   3   1      623.20      574.49     24.13 o 
  17   3   1      270.78      262.06     20.22 o 
  19   3   1     1907.05     2166.92     62.09 o 
  21   3   1        9.08       41.56     23.07 o 
 -20   4   1       44.02       39.45     28.02 o 
 -18   4   1      352.10      375.57     26.05 o 
 -16   4   1        0.13       -8.95     10.24 o 
 -14   4   1     1590.60     1601.86     36.72 o 
 -12   4   1      381.81      319.50     23.34 o 
 -10   4   1      373.46      502.71     20.73 o 
  -8   4   1      292.95      278.46     17.77 o 
  -6   4   1     2034.27     2378.82     35.57 o 
  -4   4   1     8643.44     9172.98     99.55 o 
  -2   4   1      562.53      539.16     19.07 o 
   0   4   1     3489.71     3340.30     52.26 o 
   2   4   1    14467.44    13836.63    142.74 o 
   4   4   1     4350.27     4386.74     59.68 o 
   6   4   1    31002.80    33302.28    328.20 o 
   8   4   1     2327.87     2075.05     36.61 o 
  10   4   1       22.70       38.09      8.74 o 
  12   4   1       65.38       66.28     11.02 o 
  14   4   1     1068.80      974.53     42.91 o 
  16   4   1      194.43      268.47     26.84 o 
  18   4   1       30.62       64.71     16.54 o 
  20   4   1      908.10      933.22     67.14 o 
 -21   5   1        7.50       45.95     32.76 o 
 -19   5   1      199.22      282.83     29.24 o 
 -17   5   1        0.64       -3.04     15.00 o 
 -15   5   1     1317.94     1262.67     38.21 o 
 -13   5   1      497.04      582.63     22.86 o 
 -11   5   1       91.19       94.24     11.84 o 
  -9   5   1     1443.71     1541.82     30.74 o 
  -7   5   1     1221.69     1218.90     24.92 o 
  -5   5   1     6752.38     7025.25     82.04 o 
  -3   5   1     1146.73     1133.16     23.81 o 
  -1   5   1      275.00      298.63     20.60 o 
   1   5   1      614.35      560.98     15.49 o 
   3   5   1      264.70      246.78     11.45 o 
   5   5   1      205.08      260.86     12.38 o 
   7   5   1      301.31      329.08     14.38 o 
   9   5   1       61.67       60.32      9.61 o 
  11   5   1     2561.49     2439.08     43.68 o 
  13   5   1      366.54      437.67     21.10 o 
  15   5   1      136.36      110.15     14.84 o 
  17   5   1      551.47      564.20     34.25 o 
  19   5   1     2087.09     2315.13    100.47 o 
  21   5   1       63.27      151.01     83.08 o 
 -20   6   1      718.73      883.56     70.63 o 
 -18   6   1     3814.03     4040.92    150.78 o 
 -16   6   1       49.99       19.00     16.05 o 
 -14   6   1     1438.35     1312.48     56.86 o 
 -12   6   1       56.63       61.84     11.71 o 
 -10   6   1       12.71       26.17      9.15 o 
  -8   6   1     7064.58     7148.35     96.06 o 
  -6   6   1      676.47      839.73     21.13 o 
  -4   6   1     4333.09     4636.48     60.80 o 
  -2   6   1      201.15      118.98      9.64 o 
   0   6   1     4762.97     4742.44     61.66 o 
   2   6   1      769.89      695.85     19.19 o 
   4   6   1     4047.33     4034.60     55.56 o 
   6   6   1    15749.77    15700.16    168.13 o 
   8   6   1       39.66       45.89      9.24 o 
  10   6   1     1004.42      988.72     27.07 o 
  12   6   1      741.02      696.48     24.66 o 
  14   6   1       89.13      139.15     17.55 o 
  16   6   1      105.10      100.08     20.71 o 
  18   6   1       44.87       92.92     22.18 o 
  20   6   1      110.37      122.43     45.85 o 
 -19   7   1      276.41      217.36     29.60 o 
 -17   7   1      106.91      150.94     25.01 o 
 -15   7   1     3011.07     3089.28     77.17 o 
 -13   7   1        2.19        2.72     13.64 o 
 -11   7   1     4821.89     4864.76    124.83 o 
  -9   7   1     6832.10     6617.20     96.81 o 
  -7   7   1      627.74      696.63     21.10 o 
  -5   7   1     4131.28     4209.29    127.24 o 
  -3   7   1     2293.66     2396.82     40.89 o 
  -1   7   1     6732.27     6536.55     81.82 o 
   1   7   1      261.43      271.57     14.50 o 
   3   7   1     4200.57     4222.79     59.62 o 
   5   7   1     1405.23     1603.30     32.21 o 
   7   7   1     1187.55     1053.58     28.30 o 
   9   7   1      276.72      362.33     17.68 o 
  11   7   1      452.49      492.19     27.04 o 
  13   7   1     3035.29     2950.56     93.62 o 
  15   7   1      270.26      268.75     26.95 o 
  17   7   1      906.42      962.35     51.44 o 
  19   7   1     2637.45     2551.77    111.70 o 
 -18   8   1       18.22       73.61     22.59 o 
 -16   8   1      214.74      258.79     28.94 o 
 -14   8   1      810.77      822.77     81.60 o 
 -12   8   1      417.04      400.34     30.20 o 
 -10   8   1     4334.34     4047.31     97.14 o 
  -8   8   1      105.80      121.97     17.33 o 
  -6   8   1       20.53       58.64     12.19 o 
  -4   8   1      216.46      267.58     15.67 o 
  -2   8   1     2672.83     2740.57     46.57 o 
   0   8   1      351.83      401.03     22.41 o 
   2   8   1     4157.53     4332.61     63.08 o 
   4   8   1     1196.59     1124.55     28.45 o 
   6   8   1     1956.10     1988.18     38.70 o 
   8   8   1     4135.52     3840.17     67.68 o 
  10   8   1      479.93      394.15     28.06 o 
  12   8   1      147.01      140.24     21.09 o 
  14   8   1     1705.70     1600.69     82.04 o 
  16   8   1      334.17      273.96     29.39 o 
  18   8   1        3.78       -2.26     18.50 o 
 -15   9   1      328.60      360.12     33.48 o 
 -13   9   1      755.02      644.85     38.49 o 
 -11   9   1        1.20       20.55     15.66 o 
  -9   9   1        4.04        7.76     13.63 o 
  -7   9   1     1598.77     1420.86     46.41 o 
  -5   9   1      552.52      537.74     48.07 o 
  -3   9   1     7244.19     6881.25     90.81 o 
  -1   9   1    22243.67    21855.55    233.88 o 
   1   9   1     1373.14     1390.00     33.39 o 
   3   9   1     6352.70     6164.40    112.03 o 
   5   9   1     1369.03     1221.60     35.54 o 
   7   9   1     1036.72      990.46     35.56 o 
   9   9   1      489.23      436.15     32.42 o 
  11   9   1     1701.25     1579.92     52.34 o 
  13   9   1       24.12       10.82     15.53 o 
  15   9   1      222.12      200.87     27.03 o 
 -14  10   1       58.83       61.19     22.18 o 
 -12  10   1       36.71       54.81     19.60 o 
 -10  10   1      371.31      346.50     64.88 o 
  -8  10   1      121.53      131.41     21.13 o 
  -6  10   1     4039.72     4170.32     88.20 o 
  -4  10   1      225.25      276.14     21.26 o 
  -2  10   1     1808.76     1614.59     52.91 o 
   0  10   1      700.71      679.93     38.45 o 
   2  10   1       25.17       37.43     11.75 o 
   4  10   1      340.94      307.03     22.10 o 
   6  10   1      555.00      525.40     31.74 o 
   8  10   1       13.03        3.33     14.14 o 
  10  10   1       78.61       71.28     19.01 o 
  12  10   1      299.26      294.84     30.21 o 
  14  10   1        0.03       -2.80     17.51 o 
 -13  11   1      813.90      766.87     45.17 o 
 -11  11   1       46.76       29.75     19.14 o 
  -9  11   1      938.60     1057.67     55.74 o 
  -7  11   1       26.93       20.02     18.44 o 
  -5  11   1      102.99      116.78     21.24 o 
  -3  11   1        3.45        9.20     15.27 o 
  -1  11   1        5.16       14.08     17.37 o 
   1  11   1      158.55      132.66     20.11 o 
   3  11   1       20.46       23.13     13.67 o 
   5  11   1      298.71      289.20     27.34 o 
   7  11   1      431.70      498.64     33.96 o 
   9  11   1      271.44      270.32     28.71 o 
  11  11   1     2447.11     2276.22     68.79 o 
  13  11   1       39.45       57.45     21.58 o 
 -10  12   1      975.66      997.41     49.15 o 
  -8  12   1        2.14        6.59     17.13 o 
  -6  12   1        0.02       14.17     17.32 o 
  -4  12   1      253.41      286.20     29.16 o 
  -2  12   1        0.13       -4.00     18.63 o 
   0  12   1      534.09      605.87     35.78 o 
   2  12   1      240.83      273.20     32.80 o 
   4  12   1      560.41      573.82     43.16 o 
   6  12   1      241.97      227.54     28.40 o 
   8  12   1      326.21      340.50     32.03 o 
  10  12   1       54.20       91.29     22.82 o 
  -5  13   1      167.28      161.27     29.98 o 
  -3  13   1      773.00      814.30     62.71 o 
  -1  13   1       12.35        7.81     20.86 o 
   1  13   1      261.25      291.75     47.11 o 
   3  13   1      339.00      412.68     40.52 o 
   5  13   1       68.54       59.78     25.53 o 
 -22   0   2      604.10      697.50     82.25 o 
 -20   0   2     1638.27     1644.24     60.10 o 
 -18   0   2     1652.74     1693.57     58.37 o 
 -16   0   2     4118.44     4106.18     93.25 o 
 -14   0   2      193.09      159.00     20.46 o 
 -12   0   2    10431.53    10891.35    182.75 o 
 -10   0   2      770.00      824.69     30.47 o 
  -8   0   2     6780.71     6906.43    113.56 o 
  -6   0   2    40161.97    41781.59    570.16 o 
  -4   0   2     3101.82     2886.97     49.67 o 
  -2   0   2    46982.18    44845.17    647.80 o 
   0   0   2    19615.45    14548.18    338.59 o 
   2   0   2    93018.75    87073.75    865.95 o 
   4   0   2    63335.38    63328.82    748.97 o 
   6   0   2      146.19      222.70     12.97 o 
   8   0   2      505.72      649.30     23.94 o 
  10   0   2       35.17       46.15     11.84 o 
  12   0   2      265.28      283.49     22.14 o 
  14   0   2      632.33      652.24     33.02 o 
  16   0   2     6260.79     6038.36    147.51 o 
  18   0   2       66.34       39.47     18.77 o 
  20   0   2       17.99       29.77     24.91 o 
  22   0   2      237.05      222.94     41.09 o 
 -21   1   2      511.59      542.08     35.79 o 
 -19   1   2     4337.62     4299.66     72.52 o 
 -17   1   2     1905.65     1926.09     42.95 o 
 -15   1   2      115.15      138.98     15.17 o 
 -13   1   2     8319.26     8038.44    100.01 o 
 -11   1   2     3328.22     3145.62     48.48 o 
  -9   1   2     4810.07     4817.35     61.96 o 
  -7   1   2    13780.54    13928.56    144.63 o 
  -5   1   2    17115.68    17727.87    176.55 o 
  -3   1   2     4730.64     5483.29     60.17 o 
  -1   1   2    19417.12    19853.31    197.51 o 
   1   1   2     2489.78     2643.00     23.98 o 
   3   1   2      128.69       87.94      4.78 o 
   5   1   2     9154.04     9611.42    100.52 o 
   7   1   2       61.31       92.72      7.65 o 
   9   1   2       49.46       65.67      8.15 o 
  11   1   2     3039.28     3164.55     48.50 o 
  13   1   2      324.97      272.09     16.26 o 
  15   1   2      903.17      934.34     28.40 o 
  17   1   2      236.04      279.26     21.85 o 
  19   1   2      833.63      934.67     43.21 o 
  21   1   2       51.93       37.28     19.49 o 
 -22   2   2      805.76      807.49     50.06 o 
 -20   2   2     1260.97     1253.92     42.57 o 
 -18   2   2      419.15      415.93     23.38 o 
 -16   2   2     1198.66     1343.67     35.12 o 
 -14   2   2      425.04      337.64     18.82 o 
 -12   2   2     5665.76     5627.71     75.26 o 
 -10   2   2     6911.88     7365.00     88.67 o 
  -8   2   2       16.72       20.23      7.70 o 
  -6   2   2        5.05        2.58      4.43 o 
  -4   2   2     1821.11     1947.84     22.16 o 
  -2   2   2    16763.13    16474.82    152.89 o 
   0   2   2    17595.03    18843.83    158.74 o 
   2   2   2    30405.77    32830.42    315.85 o 
   4   2   2    30345.89    29604.81    287.41 o 
   6   2   2    30835.85    32403.29    316.63 o 
   8   2   2    22716.63    22205.20    224.82 o 
  10   2   2    12632.38    13860.20    171.65 o 
  12   2   2      774.78      774.55     23.26 o 
  14   2   2      607.21      557.43     22.60 o 
  16   2   2     3232.07     3146.52     60.71 o 
  18   2   2     3676.33     3622.29     63.82 o 
  20   2   2      978.93     1041.14     46.30 o 
  22   2   2        6.74       40.53     23.47 o 
 -21   3   2      152.03      176.36     77.71 o 
 -19   3   2       37.33       57.56     16.72 o 
 -17   3   2        5.57       15.38     11.73 o 
 -15   3   2      160.73      168.36     19.97 o 
 -13   3   2     3144.98     2781.86     69.87 o 
 -11   3   2     2254.93     2418.89     41.66 o 
  -9   3   2     1843.28     2034.18     34.76 o 
  -7   3   2       14.25       38.55      6.69 o 
  -5   3   2      221.05      224.17      8.10 o 
  -3   3   2    16894.65    16791.91    144.51 o 
  -1   3   2    25875.77    25639.05    231.10 o 
   1   3   2     7381.80     8017.24     84.97 o 
   3   3   2     1875.77     2127.98     30.08 o 
   5   3   2    10542.79    10193.72    108.82 o 
   7   3   2    11800.88    12291.60    131.44 o 
   9   3   2     1595.13     1869.93     33.46 o 
  11   3   2       91.56       80.79     10.78 o 
  13   3   2     1408.32     1293.47     31.64 o 
  15   3   2     4216.47     4160.16     66.00 o 
  17   3   2        8.18        9.57     11.69 o 
  19   3   2      194.29      248.98     31.64 o 
  21   3   2       61.41       52.99     23.93 o 
 -20   4   2      275.62      316.49     30.82 o 
 -18   4   2       21.77       29.88     17.45 o 
 -16   4   2     2451.49     2419.18     48.61 o 
 -14   4   2     1087.44     1054.40     29.41 o 
 -12   4   2       54.96       14.83      9.17 o 
 -10   4   2      528.64      554.39     18.91 o 
  -8   4   2      388.96      290.17     22.82 o 
  -6   4   2     2401.46     2831.80     39.77 o 
  -4   4   2     1187.30     1250.23     19.30 o 
  -2   4   2     1284.76     1550.96     24.28 o 
   0   4   2     2646.56     2786.71     37.39 o 
   2   4   2     2982.62     2841.15     38.59 o 
   4   4   2     5339.10     5617.57     66.66 o 
   6   4   2     8383.68     8987.78    100.60 o 
   8   4   2     1831.12     1883.89     50.05 o 
  10   4   2     6052.88     6100.13     78.48 o 
  12   4   2        1.76       -5.28      9.09 o 
  14   4   2     1187.25     1167.18     36.86 o 
  16   4   2       72.81       66.55     13.68 o 
  18   4   2      236.93      272.32     21.39 o 
  20   4   2      710.60      708.90     65.68 o 
 -21   5   2       15.60      -11.54     24.90 o 
 -19   5   2     1296.86     1451.95     53.54 o 
 -17   5   2      274.47      251.91     26.58 o 
 -15   5   2     1811.47     1784.20     53.28 o 
 -13   5   2     1223.86     1094.18     29.37 o 
 -11   5   2     1615.72     1814.07     35.75 o 
  -9   5   2       27.50       18.94      7.56 o 
  -7   5   2     1620.47     1596.32     28.91 o 
  -5   5   2     8285.78     8573.48     96.49 o 
  -3   5   2     7672.22     8409.41     94.07 o 
  -1   5   2     1329.07     1249.84     25.11 o 
   1   5   2     2092.01     2334.56     35.49 o 
   3   5   2     7990.98     8405.03     95.06 o 
   5   5   2    15269.19    15873.53    166.73 o 
   7   5   2       86.50      134.60     10.90 o 
   9   5   2     1863.20     2003.07     36.73 o 
  11   5   2     2194.87     2227.24     41.57 o 
  13   5   2      149.12      138.73     14.74 o 
  15   5   2        0.87       -8.28     10.57 o 
  17   5   2     1179.95     1294.34     51.42 o 
  19   5   2      416.73      452.48     52.22 o 
  21   5   2     2171.32     2341.86    130.60 o 
 -20   6   2     3803.78     4214.96    195.75 o 
 -18   6   2        2.12       12.62     17.79 o 
 -16   6   2     2113.33     2096.12     61.74 o 
 -14   6   2       65.33       70.83     17.37 o 
 -12   6   2        2.99       24.30     11.65 o 
 -10   6   2     3922.45     3778.76     56.36 o 
  -8   6   2        6.84       13.80      7.56 o 
  -6   6   2    10538.36    10727.83    119.90 o 
  -4   6   2       33.67       25.12      6.80 o 
  -2   6   2      288.74      274.84     12.72 o 
   0   6   2      262.36      304.28     19.82 o 
   2   6   2      583.83      526.13     17.10 o 
   4   6   2      533.91      688.91     31.12 o 
   6   6   2     2426.79     2539.74     41.57 o 
   8   6   2     6491.46     5865.68     76.55 o 
  10   6   2       78.35       92.75     13.54 o 
  12   6   2     1705.43     1590.21     41.17 o 
  14   6   2     2745.83     2645.92     50.82 o 
  16   6   2       80.66       63.34     18.44 o 
  18   6   2     2302.71     2309.89    114.02 o 
  20   6   2      304.33      285.48     47.78 o 
 -19   7   2      158.08      151.67     27.12 o 
 -17   7   2      427.31      402.65     33.92 o 
 -15   7   2      616.10      628.66     40.72 o 
 -13   7   2     1774.46     1795.38     54.77 o 
 -11   7   2     3504.69     3252.86     86.57 o 
  -9   7   2     4173.35     3958.00     71.23 o 
  -7   7   2      230.83      183.93     12.44 o 
  -5   7   2     6517.10     6609.86     98.78 o 
  -3   7   2     2496.49     2452.15     50.31 o 
  -1   7   2      665.72      543.96     18.68 o 
   1   7   2       77.87       80.78      9.83 o 
   3   7   2      801.34      699.16     21.16 o 
   5   7   2     1059.36      955.22     24.75 o 
   7   7   2      853.16      933.88     26.97 o 
   9   7   2     1917.07     1867.37     45.20 o 
  11   7   2      758.41      813.85     26.22 o 
  13   7   2        7.50      -10.97     12.74 o 
  15   7   2     1298.82     1392.86     49.54 o 
  17   7   2      871.10      951.83     45.67 o 
  19   7   2      183.26      165.27     70.30 o 
 -18   8   2     3113.37     3587.83     91.67 o 
 -16   8   2     2389.69     2380.90     70.05 o 
 -14   8   2      507.26      505.19     34.58 o 
 -12   8   2     2043.66     2004.41     58.90 o 
 -10   8   2       42.23       93.04     17.83 o 
  -8   8   2     3864.99     3679.80     78.12 o 
  -6   8   2     6054.32     5889.63     89.00 o 
  -4   8   2     2822.44     2661.50     44.88 o 
  -2   8   2    30920.41    30290.19    309.06 o 
   0   8   2     2364.52     2248.80     41.13 o 
   2   8   2      153.14      130.89     12.79 o 
   4   8   2     4891.86     4793.00     68.23 o 
   6   8   2      805.75      933.57     26.40 o 
   8   8   2        9.83       19.29     10.79 o 
  10   8   2     5468.31     5354.24     87.07 o 
  12   8   2      669.16      590.29     33.58 o 
  14   8   2     2340.80     2284.96     64.93 o 
  16   8   2      150.86      125.63     23.75 o 
  18   8   2      557.47      599.19     61.85 o 
 -15   9   2      849.23      943.63     47.37 o 
 -13   9   2     1694.50     1600.94     55.73 o 
 -11   9   2     3146.65     3053.04     75.91 o 
  -9   9   2        8.41       46.72     15.96 o 
  -7   9   2      355.42      329.36     31.55 o 
  -5   9   2     3749.91     3567.97     65.10 o 
  -3   9   2        7.04       23.68     11.60 o 
  -1   9   2     2300.02     2401.50     45.12 o 
   1   9   2     1254.90     1374.50     33.26 o 
   3   9   2     1684.45     1702.94     37.42 o 
   5   9   2     1819.17     1677.40     36.94 o 
   7   9   2      413.15      414.25     23.85 o 
   9   9   2      358.12      272.39     25.04 o 
  11   9   2      698.61      714.99     37.29 o 
  13   9   2      148.46      137.71     30.58 o 
  15   9   2      258.81      269.17     30.02 o 
 -14  10   2       24.99       23.95     19.51 o 
 -12  10   2      295.00      326.88     31.25 o 
 -10  10   2        4.36       31.32     22.76 o 
  -8  10   2        3.39       30.47     16.27 o 
  -6  10   2       79.03       66.48     17.28 o 
  -4  10   2      328.10      279.50     21.34 o 
  -2  10   2     1059.71     1034.93     34.80 o 
   0  10   2     2855.99     3013.01     54.23 o 
   2  10   2      861.08      774.54     27.27 o 
   4  10   2     1886.07     1886.13     46.65 o 
   6  10   2       22.57       19.22     12.36 o 
   8  10   2      408.96      430.98     30.41 o 
  10  10   2      145.13      157.80     23.03 o 
  12  10   2     1420.35     1381.53     51.63 o 
  14  10   2      160.30      187.92     27.31 o 
 -13  11   2      977.02      927.82     48.99 o 
 -11  11   2      125.81       85.51     21.63 o 
  -9  11   2        5.69       18.81     16.98 o 
  -7  11   2     1282.38     1272.96     49.48 o 
  -5  11   2       99.97      114.43     21.11 o 
  -3  11   2     1126.64     1094.42     44.11 o 
  -1  11   2     2968.80     3033.08     82.25 o 
   1  11   2      609.60      725.20     35.80 o 
   3  11   2     1310.32     1252.74     40.76 o 
   5  11   2      134.31      101.90     20.10 o 
   7  11   2       60.85       53.94     18.15 o 
   9  11   2       52.92       39.89     18.13 o 
  11  11   2      248.78      268.91     29.92 o 
  13  11   2       74.15       66.08     22.06 o 
 -10  12   2       34.87       36.30     21.03 o 
  -8  12   2        2.67      -14.66     16.24 o 
  -6  12   2     1186.08     1185.73     63.26 o 
  -4  12   2      999.48      990.88     46.24 o 
  -2  12   2      147.31      137.92     27.14 o 
   0  12   2     1064.63     1152.05     45.92 o 
   2  12   2      224.77      240.66     26.19 o 
   4  12   2     1081.22     1209.20     72.37 o 
   6  12   2       70.81       81.70     21.06 o 
   8  12   2        5.01       12.73     17.49 o 
  10  12   2     2828.20     2651.52    110.94 o 
  -5  13   2       69.03      103.49     27.99 o 
  -3  13   2      207.87      233.77     34.00 o 
  -1  13   2     1661.09     1793.84     71.39 o 
   1  13   2      273.06      356.37     50.87 o 
   3  13   2       75.00       67.23     25.42 o 
   5  13   2      144.84      118.69     27.94 o 
 -21   1   3      445.97      430.70     38.79 o 
 -19   1   3     1952.21     1991.96     46.40 o 
 -17   1   3     1483.72     1532.85     38.05 o 
 -15   1   3      128.15      171.64     16.13 o 
 -13   1   3     3319.94     3549.95     55.74 o 
 -11   1   3       21.89        9.27      7.59 o 
  -9   1   3    11734.29    11571.70    126.25 o 
  -7   1   3     8338.61     8507.77     93.78 o 
  -5   1   3    21589.93    21159.39    208.91 o 
  -3   1   3    43700.27    43657.55    388.59 o 
  -1   1   3    28938.59    29654.63    217.70 o 
   1   1   3     7333.13     7891.77     61.96 o 
   3   1   3    18981.99    19201.27    168.01 o 
   5   1   3      937.38      918.09     16.76 o 
   7   1   3    12509.49    14341.55    148.45 o 
   9   1   3      732.72      917.21     21.21 o 
  11   1   3       97.58      117.46     11.06 o 
  13   1   3     1000.25      929.05     25.94 o 
  15   1   3     3893.03     3926.89     62.26 o 
  17   1   3     1059.91     1022.47     31.18 o 
  19   1   3     2531.92     2613.04     80.73 o 
  21   1   3       72.80       77.17     24.97 o 
 -22   2   3       20.84       24.82     20.71 o 
 -20   2   3      185.14      163.47     20.99 o 
 -18   2   3      574.27      524.40     25.68 o 
 -16   2   3     1317.79     1235.18     39.13 o 
 -14   2   3     3910.97     3555.08     74.52 o 
 -12   2   3     5664.08     5967.04     78.49 o 
 -10   2   3      782.20      709.27     20.14 o 
  -8   2   3     2251.03     2347.16     39.43 o 
  -6   2   3    10836.32    11407.37    119.96 o 
  -4   2   3      823.80      724.94     11.46 o 
  -2   2   3     2508.12     2526.39     30.35 o 
   0   2   3   117519.41   109405.95    988.41 o 
   2   2   3    20026.12    19086.98    187.70 o 
   4   2   3     6484.42     6325.30     69.61 o 
   6   2   3     2909.29     2732.06     37.71 o 
   8   2   3     7618.68     8093.64     92.20 o 
  10   2   3       10.37       18.36      7.36 o 
  12   2   3     2268.92     2219.43     40.29 o 
  14   2   3     1771.20     1856.63     47.98 o 
  16   2   3       15.66       13.18     11.57 o 
  18   2   3      192.20      163.50     23.31 o 
  20   2   3      179.30      168.08     25.07 o 
  22   2   3        0.26       39.22     20.47 o 
 -21   3   3      102.61       98.97     67.34 o 
 -19   3   3       26.10       32.01     15.10 o 
 -17   3   3       94.61       89.81     14.81 o 
 -15   3   3      864.68      872.25     28.15 o 
 -13   3   3     3991.61     3775.90     58.73 o 
 -11   3   3     1624.36     1736.74     47.09 o 
  -9   3   3       17.31       75.12      9.64 o 
  -7   3   3     1861.26     2404.65     35.70 o 
  -5   3   3     3423.28     3805.47     59.33 o 
  -3   3   3      144.23       82.21      5.77 o 
  -1   3   3     1199.34     1291.35     17.77 o 
   1   3   3    24841.22    24900.24    243.47 o 
   3   3   3     1754.03     1753.03     26.53 o 
   5   3   3     9680.17    10321.44    110.34 o 
   7   3   3    18076.47    19730.97    201.48 o 
   9   3   3     1054.15     1232.91     26.30 o 
  11   3   3     1136.73     1178.26     29.30 o 
  13   3   3     1987.38     1985.44     39.80 o 
  15   3   3      100.13      149.86     15.49 o 
  17   3   3     2799.12     2834.76     54.59 o 
  19   3   3      228.48      242.93     27.10 o 
  21   3   3       20.47       35.02     22.51 o 
 -20   4   3      582.10      634.43     41.01 o 
 -18   4   3      169.79      134.74     22.49 o 
 -16   4   3      149.35      157.51     18.29 o 
 -14   4   3      198.35      258.62     17.39 o 
 -12   4   3     1992.80     1975.05     41.45 o 
 -10   4   3     1431.20     1592.90     31.29 o 
  -8   4   3     1447.07     1703.66     29.98 o 
  -6   4   3      220.77      343.35     25.39 o 
  -4   4   3    14284.82    14524.75    137.58 o 
  -2   4   3      205.73      194.88      7.39 o 
   0   4   3     2044.81     2118.05     30.81 o 
   2   4   3     1235.34     1332.41     23.63 o 
   4   4   3      456.24      407.87     15.21 o 
   6   4   3     9009.37     9466.05    105.47 o 
   8   4   3     7966.49     8883.02    102.64 o 
  10   4   3     1447.73     1339.56     29.47 o 
  12   4   3     6017.89     5827.22     79.11 o 
  14   4   3      925.79     1059.53     30.01 o 
  16   4   3     2485.50     2410.35     49.08 o 
  18   4   3       36.56       16.44     16.86 o 
  20   4   3      620.04      685.21     47.83 o 
 -21   5   3        3.36       37.73     28.32 o 
 -19   5   3        0.69        6.83     17.57 o 
 -17   5   3       51.89       59.76     18.53 o 
 -15   5   3     1987.01     2077.69     58.34 o 
 -13   5   3      462.99      430.91     19.93 o 
 -11   5   3        2.95        2.17      8.49 o 
  -9   5   3     3101.85     2869.20     44.34 o 
  -7   5   3        0.14        2.16      5.81 o 
  -5   5   3    11112.09    11281.64    126.48 o 
  -3   5   3      517.80      484.50     13.18 o 
  -1   5   3      422.10      337.33     12.30 o 
   1   5   3     1280.54     1319.38     24.76 o 
   3   5   3    13382.55    14413.02    151.97 o 
   5   5   3     3509.58     4031.49     54.64 o 
   7   5   3     3478.67     4039.14     56.06 o 
   9   5   3       40.78       52.40      9.81 o 
  11   5   3      661.88      623.00     22.05 o 
  13   5   3      575.21      508.78     22.44 o 
  15   5   3      316.71      276.35     19.81 o 
  17   5   3        4.07       16.57     12.67 o 
  19   5   3       14.43        5.56     24.97 o 
  21   5   3        0.14        4.14     27.16 o 
 -20   6   3       61.41       83.91     23.25 o 
 -18   6   3       91.89      134.32     23.59 o 
 -16   6   3        8.15        0.56     15.75 o 
 -14   6   3      232.19      238.79     24.86 o 
 -12   6   3     3321.70     3205.84     78.79 o 
 -10   6   3     3805.40     3520.72     53.00 o 
  -8   6   3        1.58       11.30      7.12 o 
  -6   6   3      138.88      143.91     12.98 o 
  -4   6   3     5780.29     6238.09     75.59 o 
  -2   6   3     2022.50     2091.67     34.45 o 
   0   6   3     2621.59     2591.75     40.19 o 
   2   6   3      407.33      292.28     13.74 o 
   4   6   3    12388.73    12404.35    136.43 o 
   6   6   3        9.48       16.11      7.77 o 
   8   6   3     6588.43     6542.46     83.64 o 
  10   6   3      630.88      524.96     20.80 o 
  12   6   3     1397.57     1255.64     32.11 o 
  14   6   3     1296.68     1376.48     35.85 o 
  16   6   3       44.79       57.63     23.02 o 
  18   6   3       46.64       47.60     51.61 o 
  20   6   3      248.03      351.74     51.50 o 
 -19   7   3      834.55     1079.41     55.70 o 
 -17   7   3      748.22      718.90     41.55 o 
 -15   7   3     1471.26     1296.69     67.91 o 
 -13   7   3      436.84      419.81     30.44 o 
 -11   7   3     2545.11     2004.70     55.95 o 
  -9   7   3       24.01       45.70     14.81 o 
  -7   7   3     4971.11     4746.45     73.91 o 
  -5   7   3     3326.76     3178.31     66.29 o 
  -3   7   3     4549.61     4641.33     62.62 o 
  -1   7   3     1046.03      970.53     24.07 o 
   1   7   3     6543.16     6282.54     79.67 o 
   3   7   3     1591.46     1325.35     29.11 o 
   5   7   3     1122.05     1069.42     26.54 o 
   7   7   3     1270.65     1193.25     28.74 o 
   9   7   3     6629.47     6474.47     86.02 o 
  11   7   3     1067.33     1055.85     31.48 o 
  13   7   3      318.84      356.12     23.53 o 
  15   7   3       51.03       74.93     18.67 o 
  17   7   3      380.78      346.34     33.60 o 
  19   7   3      118.09      117.32     35.84 o 
 -18   8   3      617.08      647.45     43.04 o 
 -16   8   3      341.66      389.23     33.67 o 
 -14   8   3      323.09      442.83     33.86 o 
 -12   8   3       27.62       47.61     16.79 o 
 -10   8   3      704.90      727.59     36.00 o 
  -8   8   3      457.50      368.16     26.52 o 
  -6   8   3     2167.35     2347.61     48.32 o 
  -4   8   3     5658.15     5556.10    112.08 o 
  -2   8   3      200.26      172.66     13.83 o 
   0   8   3      517.32      514.43     20.14 o 
   2   8   3      499.07      461.46     22.02 o 
   4   8   3     7766.45     7523.15    133.97 o 
   6   8   3      642.03      645.49     22.85 o 
   8   8   3       45.27       26.03     10.06 o 
  10   8   3      102.21       63.44     14.06 o 
  12   8   3       16.55       21.22     17.55 o 
  14   8   3      202.64      241.70     26.76 o 
  16   8   3       27.14       26.17     18.48 o 
  18   8   3      823.86      847.30     69.94 o 
 -15   9   3        2.11        6.32     17.59 o 
 -13   9   3     1366.27     1285.40     50.70 o 
 -11   9   3      266.01      234.37     26.13 o 
  -9   9   3     1509.03     1469.12     50.12 o 
  -7   9   3     5263.14     5157.23    115.86 o 
  -5   9   3      186.09      198.84     21.51 o 
  -3   9   3     2786.01     2825.11     68.83 o 
  -1   9   3      284.34      311.73     17.97 o 
   1   9   3     5271.88     5211.24     79.56 o 
   3   9   3     4497.11     4458.76     67.79 o 
   5   9   3      221.15      213.94     16.40 o 
   7   9   3      258.36      247.91     20.05 o 
   9   9   3       63.68       84.37     15.36 o 
  11   9   3       96.25       53.56     17.05 o 
  13   9   3      230.00      222.73     25.85 o 
  15   9   3      801.57      859.13     47.38 o 
 -14  10   3     1245.30     1237.60     63.76 o 
 -12  10   3      304.89      333.05     46.77 o 
 -10  10   3      203.35      132.12     22.10 o 
  -8  10   3      193.40      176.28     23.82 o 
  -6  10   3      512.48      485.63     33.29 o 
  -4  10   3     1402.08     1338.20     46.42 o 
  -2  10   3        2.48        1.30     13.48 o 
   0  10   3     1330.64     1336.58     40.89 o 
   2  10   3      262.58      251.33     18.21 o 
   4  10   3        1.77        5.05     11.48 o 
   6  10   3       86.16       87.89     16.06 o 
   8  10   3       17.20       26.86     15.62 o 
  10  10   3      106.72       98.49     20.57 o 
  12  10   3       48.32       27.32     17.58 o 
  14  10   3      602.04      691.70     42.01 o 
 -13  11   3      353.28      351.33     35.13 o 
 -11  11   3      398.19      464.81     37.00 o 
  -9  11   3      848.88      897.59     45.02 o 
  -7  11   3      377.94      382.26     32.08 o 
  -5  11   3        0.00       -9.67     14.87 o 
  -3  11   3      170.57      173.92     33.82 o 
  -1  11   3      207.66      212.13     20.66 o 
   1  11   3       49.09       34.35     15.34 o 
   3  11   3       17.14        1.10     12.35 o 
   5  11   3      315.83      318.61     23.93 o 
   7  11   3       12.58       40.97     16.77 o 
   9  11   3      439.80      467.20     34.42 o 
  11  11   3       21.22       14.00     18.03 o 
  13  11   3      224.35      296.16     50.22 o 
 -10  12   3     1462.35     1555.86     76.82 o 
  -8  12   3        6.42        1.60     17.14 o 
  -6  12   3      156.86      173.40     25.72 o 
  -4  12   3       99.55       67.53     20.54 o 
  -2  12   3     1554.33     1589.57     64.37 o 
   0  12   3     3212.28     3250.78     93.28 o 
   2  12   3      726.14      864.54     69.43 o 
   4  12   3      797.90      797.98     64.88 o 
   6  12   3      747.47      806.06     49.57 o 
   8  12   3     2333.51     2691.79     74.70 o 
  10  12   3      251.20      277.41     30.75 o 
  -5  13   3      153.76      217.69     33.67 o 
  -3  13   3      381.22      379.58     39.76 o 
  -1  13   3        0.92       17.20     20.56 o 
   1  13   3        0.47      -12.77     27.41 o 
   3  13   3        3.50       29.15     22.72 o 
   5  13   3      272.52      360.85     39.51 o 
 -22   0   4      689.21      802.96     59.87 o 
 -20   0   4       10.50       19.17     19.50 o 
 -18   0   4      113.82      134.65     23.06 o 
 -16   0   4    10279.85     9567.58    228.72 o 
 -14   0   4     4229.05     4294.89     92.09 o 
 -12   0   4     3577.76     3256.44    100.59 o 
 -10   0   4    28416.34    30342.55    430.68 o 
  -8   0   4    17464.96    18100.78    262.83 o 
  -6   0   4        8.71      133.86     11.00 o 
  -4   0   4   159272.67   145110.03   3510.26 o 
  -2   0   4      341.32      456.98      9.93 o 
   0   0   4    31315.62    31349.85    300.84 o 
   2   0   4        0.86        5.39      5.45 o 
   4   0   4    10158.35    10069.59    125.63 o 
   6   0   4    34486.95    36475.65    431.64 o 
   8   0   4    17846.04    16927.25    255.33 o 
  10   0   4     5238.29     6518.03    112.38 o 
  12   0   4       90.60       33.80     12.86 o 
  14   0   4    10418.62    10002.62    170.17 o 
  16   0   4        1.15      -11.29     14.62 o 
  18   0   4     6141.71     6070.97    161.45 o 
  20   0   4     1958.51     2031.29     88.46 o 
  22   0   4     1717.52     1772.89     87.33 o 
 -21   1   4      489.48      480.46     30.20 o 
 -19   1   4      825.87      838.83     32.60 o 
 -17   1   4       21.66       16.93     11.17 o 
 -15   1   4    24453.05    23407.78    249.84 o 
 -13   1   4     2872.55     2595.28     45.60 o 
 -11   1   4      690.99      922.71     23.73 o 
  -9   1   4     9745.52     9786.30    109.62 o 
  -7   1   4     3999.42     4258.73     49.70 o 
  -5   1   4     6051.83     6138.77     70.73 o 
  -3   1   4    42190.50    42528.40    357.85 o 
  -1   1   4    72084.82    68552.52    639.49 o 
   1   1   4    21639.79    21941.32    183.00 o 
   3   1   4     1794.34     1874.03     20.42 o 
   5   1   4     8309.54     8896.29    100.41 o 
   7   1   4     3121.70     3320.69     43.77 o 
   9   1   4     2465.92     2707.34     40.59 o 
  11   1   4     9650.11    10355.44    118.23 o 
  13   1   4     1606.05     1584.30     34.65 o 
  15   1   4     3832.07     3934.94     69.04 o 
  17   1   4      928.31      900.92     29.91 o 
  19   1   4     4044.30     4080.05     90.46 o 
  21   1   4        9.83       14.40     18.50 o 
 -22   2   4      676.92      643.85     58.11 o 
 -20   2   4      624.86      636.35     32.64 o 
 -18   2   4     2957.50     2763.19     56.87 o 
 -16   2   4     3359.93     3336.47     58.23 o 
 -14   2   4      484.36      517.38     23.06 o 
 -12   2   4      331.88      300.16     15.98 o 
 -10   2   4      504.91      643.08     19.08 o 
  -8   2   4     2573.86     2468.19     43.45 o 
  -6   2   4    24013.27    25632.04    233.46 o 
  -4   2   4    37474.71    36222.46    417.04 o 
  -2   2   4        1.43       10.11      2.33 o 
   0   2   4     3032.33     3170.17     31.62 o 
   2   2   4    10710.30    10057.77    103.61 o 
   4   2   4    51696.14    51954.68    498.08 o 
   6   2   4       24.70        3.76      4.62 o 
   8   2   4     8696.52     9419.72    105.00 o 
  10   2   4     7040.25     7031.37     85.43 o 
  12   2   4      958.19      938.10     25.10 o 
  14   2   4      905.04      851.87     26.60 o 
  16   2   4     1672.47     1649.29     38.70 o 
  18   2   4      236.91      258.31     27.96 o 
  20   2   4     1641.75     1661.17     57.26 o 
  22   2   4     1568.97     1555.82     58.47 o 
 -21   3   4      382.41      422.13     34.49 o 
 -19   3   4       63.52       65.67     17.11 o 
 -17   3   4      120.77      105.35     14.98 o 
 -15   3   4     2301.15     2172.40     44.06 o 
 -13   3   4     1998.53     1932.66     50.31 o 
 -11   3   4     2148.84     2232.15     39.29 o 
  -9   3   4     2752.64     2908.48     44.13 o 
  -7   3   4      587.23      551.36     17.42 o 
  -5   3   4      355.91      408.49     15.53 o 
  -3   3   4     6719.24     7208.59     77.74 o 
  -1   3   4    59265.72    60233.28    610.51 o 
   1   3   4     3943.29     4063.92     48.18 o 
   3   3   4    10280.42    11185.20    116.88 o 
   5   3   4    11427.89    11898.20    125.56 o 
   7   3   4     4828.05     5414.31     66.81 o 
   9   3   4      196.69      199.90     12.37 o 
  11   3   4     2443.36     2350.24     41.25 o 
  13   3   4      184.09      176.66     14.71 o 
  15   3   4     5775.85     5672.97     93.94 o 
  17   3   4      178.08      239.72     19.68 o 
  19   3   4      986.92     1027.97     46.05 o 
  21   3   4      566.94      680.75     42.06 o 
 -20   4   4       32.42       32.98     30.06 o 
 -18   4   4     1691.08     1703.56     55.38 o 
 -16   4   4      107.40       78.98     15.85 o 
 -14   4   4      585.51      581.06     35.63 o 
 -12   4   4      130.27      159.47     13.26 o 
 -10   4   4       13.40       -2.12      6.98 o 
  -8   4   4     1130.10     1198.56     31.90 o 
  -6   4   4     1125.95     1238.83     23.52 o 
  -4   4   4     5329.40     5817.46     67.24 o 
  -2   4   4     8128.46     8791.01     86.75 o 
   0   4   4     1386.95     1693.91     34.98 o 
   2   4   4     7498.99     7064.92     79.81 o 
   4   4   4     4023.01     4001.16     51.73 o 
   6   4   4     2344.92     2659.96     40.14 o 
   8   4   4     3677.99     3783.12     53.50 o 
  10   4   4      667.40      612.53     20.45 o 
  12   4   4      139.85      151.78     14.20 o 
  14   4   4        0.62        6.12     10.14 o 
  16   4   4     2678.73     2636.86     51.66 o 
  18   4   4      793.96      769.73     39.76 o 
  20   4   4       63.84       82.26     26.01 o 
 -21   5   4      710.25      805.38     54.90 o 
 -19   5   4      394.96      394.09     33.46 o 
 -17   5   4        4.26       13.23     15.47 o 
 -15   5   4     1520.19     1476.27     48.99 o 
 -13   5   4       97.12      101.15     14.67 o 
 -11   5   4     4087.68     3846.03     56.77 o 
  -9   5   4      910.83      879.58     28.57 o 
  -7   5   4     9164.11     9277.89     95.30 o 
  -5   5   4      801.43      902.42     27.39 o 
  -3   5   4     6046.46     6532.39     71.69 o 
  -1   5   4     1243.69     1323.92     24.10 o 
   1   5   4      425.60      385.84     13.53 o 
   3   5   4     4268.00     4089.02     60.39 o 
   5   5   4     9084.63     9708.84    109.36 o 
   7   5   4     6203.19     5940.67     75.18 o 
   9   5   4      478.26      569.50     19.99 o 
  11   5   4       79.66      109.76     12.36 o 
  13   5   4     3403.11     2976.22     52.56 o 
  15   5   4       97.46       87.19     14.54 o 
  17   5   4      258.14      281.20     22.32 o 
  19   5   4      542.83      544.46     71.51 o 
  21   5   4      448.52      564.15     61.74 o 
 -20   6   4       39.58        7.07     19.98 o 
 -18   6   4     1570.12     1570.70    107.51 o 
 -16   6   4      750.70      739.31     39.77 o 
 -14   6   4     1149.41     1111.88     43.29 o 
 -12   6   4     5925.14     5839.94    106.88 o 
 -10   6   4     1492.10     1578.48     48.98 o 
  -8   6   4      121.38      130.39      9.68 o 
  -6   6   4      111.46       69.33     10.34 o 
  -4   6   4     1190.16     1019.94     25.92 o 
  -2   6   4       62.97       58.78      7.82 o 
   0   6   4     2682.80     2815.12     43.87 o 
   2   6   4     6527.99     6141.15     76.12 o 
   4   6   4     2344.20     2394.45     48.14 o 
   6   6   4     6795.95     7259.93     89.12 o 
   8   6   4      250.36      206.04     19.97 o 
  10   6   4     1378.47     1278.80     40.31 o 
  12   6   4      842.06      953.71     36.95 o 
  14   6   4     1993.49     1937.74     46.55 o 
  16   6   4       57.01       43.90     18.89 o 
  18   6   4     2114.14     2130.94     97.04 o 
  20   6   4      155.80      208.92     67.87 o 
 -19   7   4       16.21       16.62     19.39 o 
 -17   7   4      313.43      347.28     33.95 o 
 -15   7   4      143.00      103.75     21.11 o 
 -13   7   4      290.91      293.95     27.30 o 
 -11   7   4       78.46       47.44     15.53 o 
  -9   7   4      525.18      550.48     30.38 o 
  -7   7   4      405.29      356.58     18.81 o 
  -5   7   4     1411.33     1267.92     27.54 o 
  -3   7   4     6241.33     5935.27     75.19 o 
  -1   7   4     2426.97     2374.27     39.86 o 
   1   7   4     8490.29     8646.09    102.63 o 
   3   7   4      934.78      959.45     24.71 o 
   5   7   4      481.03      555.24     20.35 o 
   7   7   4      234.99      200.06     14.71 o 
   9   7   4      462.67      426.12     19.76 o 
  11   7   4     2863.38     2633.02     48.74 o 
  13   7   4      571.50      687.42     30.24 o 
  15   7   4        0.04      -13.94     13.94 o 
  17   7   4      443.48      405.62     50.40 o 
  19   7   4      415.27      484.84     89.97 o 
 -18   8   4      292.82      331.75     34.65 o 
 -16   8   4       67.53       58.39     20.18 o 
 -14   8   4       16.87       21.43     16.17 o 
 -12   8   4     1966.22     1894.85     58.07 o 
 -10   8   4      374.70      326.84     27.29 o 
  -8   8   4     1435.87     1406.75     68.76 o 
  -6   8   4     3078.82     3014.76     66.06 o 
  -4   8   4     5087.68     4519.18     72.85 o 
  -2   8   4      320.58      372.00     21.50 o 
   0   8   4     1366.71     1319.57     30.27 o 
   2   8   4      814.10      850.88     25.09 o 
   4   8   4     2691.98     2551.38     48.22 o 
   6   8   4     3922.88     3513.66     56.68 o 
   8   8   4     2816.42     2494.69     46.25 o 
  10   8   4     1095.90      962.61     32.92 o 
  12   8   4      415.27      316.46     23.26 o 
  14   8   4     2601.17     2731.90     91.81 o 
  16   8   4      320.43      372.25     44.58 o 
  18   8   4       47.93       88.82     35.73 o 
 -15   9   4     5047.84     5035.02    110.30 o 
 -13   9   4       98.95       96.87     20.82 o 
 -11   9   4      934.38      959.65     43.96 o 
  -9   9   4     5499.48     5233.77    103.70 o 
  -7   9   4     1002.34      915.27     39.35 o 
  -5   9   4       47.31       40.74     14.79 o 
  -3   9   4       44.87       31.74     11.54 o 
  -1   9   4      236.35      302.86     17.63 o 
   1   9   4     5885.81     5803.29    107.35 o 
   3   9   4      442.07      505.00     24.11 o 
   5   9   4     1083.69     1119.32     38.14 o 
   7   9   4     1138.02      945.86     42.60 o 
   9   9   4       56.11       23.68     12.92 o 
  11   9   4      816.12      671.04     36.30 o 
  13   9   4       15.09       41.66     17.75 o 
  15   9   4      652.19      725.69     41.43 o 
 -14  10   4     2682.55     2773.52     78.99 o 
 -12  10   4      356.27      381.27     64.79 o 
 -10  10   4      366.74      309.53     29.68 o 
  -8  10   4      655.53      614.66     36.40 o 
  -6  10   4      138.95      121.47     20.37 o 
  -4  10   4      994.50      921.54     49.96 o 
  -2  10   4      186.26      252.45     21.62 o 
   0  10   4      362.79      439.62     24.96 o 
   2  10   4      915.52      911.03     29.07 o 
   4  10   4      838.71      917.09     29.32 o 
   6  10   4       97.95       87.87     15.83 o 
   8  10   4        0.38        5.32     19.46 o 
  10  10   4       11.68       25.72     16.24 o 
  12  10   4       69.24      107.15     21.86 o 
  14  10   4     1320.22     1322.07     70.64 o 
 -11  11   4      416.37      300.98     31.13 o 
  -9  11   4      947.25      956.22     47.16 o 
  -7  11   4      486.56      443.81     33.99 o 
  -5  11   4     2469.91     2453.85     68.00 o 
  -3  11   4     2769.32     2927.36     77.02 o 
  -1  11   4       48.28       51.25     14.77 o 
   1  11   4       11.75        0.79     12.62 o 
   3  11   4     1007.99      993.87     41.10 o 
   5  11   4      195.98      237.30     29.09 o 
   7  11   4     3296.78     3170.75     77.14 o 
   9  11   4     1171.10     1227.10     48.22 o 
  11  11   4      513.55      557.37     38.26 o 
 -10  12   4      100.88       71.99     22.01 o 
  -8  12   4      118.03      131.28     25.29 o 
  -6  12   4      447.68      492.51     36.77 o 
  -4  12   4      729.27      709.21     41.14 o 
  -2  12   4       10.40       31.31     21.49 o 
   0  12   4      397.70      467.81     70.71 o 
   2  12   4     1734.51     1869.56     59.40 o 
   4  12   4       29.69       18.64     19.35 o 
   6  12   4      189.99      197.38     52.73 o 
   8  12   4       21.63       29.10     18.60 o 
  10  12   4     1509.71     1556.52     58.15 o 
  -5  13   4       48.82       40.53     23.99 o 
  -3  13   4        0.19       -9.03     20.02 o 
  -1  13   4      177.55      133.76     28.84 o 
   1  13   4      589.47      640.00     46.66 o 
   3  13   4     2885.61     3121.72    122.79 o 
   5  13   4      666.17      787.60     51.46 o 
 -21   1   5      163.60      136.19     20.15 o 
 -19   1   5      287.32      258.40     20.70 o 
 -17   1   5      109.78      133.38     22.45 o 
 -15   1   5     9658.32     9139.38    114.69 o 
 -13   1   5     6615.01     6640.16     86.78 o 
 -11   1   5     1167.56     1129.38     34.09 o 
  -9   1   5      484.36      754.10     18.30 o 
  -7   1   5    14089.94    14857.37    154.00 o 
  -5   1   5    10186.62    11649.08    110.75 o 
  -3   1   5     2702.18     3040.68     34.44 o 
  -1   1   5     1240.48      948.98     15.53 o 
   1   1   5     5395.36     5098.95     47.10 o 
   3   1   5    46603.83    45427.25    380.47 o 
   5   1   5     8302.12     9743.49    116.54 o 
   7   1   5       14.32       68.76      6.51 o 
   9   1   5     3617.66     3690.16     50.38 o 
  11   1   5     1796.37     1783.94     39.14 o 
  13   1   5       14.76       37.68      9.72 o 
  15   1   5       10.64       13.33     10.52 o 
  17   1   5       68.19       26.91     16.25 o 
  19   1   5        0.08       15.27     17.17 o 
  21   1   5        3.90       21.33     18.97 o 
 -22   2   5     1072.42     1088.50     70.61 o 
 -20   2   5      148.77      136.96     19.96 o 
 -18   2   5      181.20      202.60     18.79 o 
 -16   2   5      664.76      713.62     29.50 o 
 -14   2   5     4523.94     4520.52     67.58 o 
 -12   2   5      957.75     1044.96     48.99 o 
 -10   2   5       19.60       13.16      7.13 o 
  -8   2   5     7316.74     7660.51     88.04 o 
  -6   2   5     2129.76     2468.41     30.66 o 
  -4   2   5       60.58       78.06      5.66 o 
  -2   2   5     9968.46    10350.11    128.49 o 
   0   2   5     9175.88     9863.21     86.71 o 
   2   2   5    36904.48    36639.13    405.75 o 
   4   2   5     1486.65     1272.98     30.61 o 
   6   2   5     7391.86     8179.45     90.36 o 
   8   2   5      673.59      570.60     17.89 o 
  10   2   5     4198.20     4348.59     59.32 o 
  12   2   5       37.21       47.50      9.69 o 
  14   2   5        0.08       -6.52      9.28 o 
  16   2   5      334.68      298.94     19.15 o 
  18   2   5      880.39      818.60     40.57 o 
  20   2   5     1534.82     1723.42     65.70 o 
  22   2   5     1900.29     2024.52     66.98 o 
 -21   3   5       63.66       87.71     22.07 o 
 -19   3   5     1643.30     1606.49     54.34 o 
 -17   3   5      753.18      682.83     31.12 o 
 -15   3   5     3687.34     3678.83     60.56 o 
 -13   3   5     1982.43     2022.30     39.56 o 
 -11   3   5      720.22      641.21     25.70 o 
  -9   3   5    14871.27    15163.73    161.60 o 
  -7   3   5     4415.20     5001.55     55.08 o 
  -5   3   5     1354.48     1393.43     20.12 o 
  -3   3   5     5440.99     5834.34     65.07 o 
  -1   3   5      954.66     1180.77     15.42 o 
   1   3   5      820.70      575.58     14.58 o 
   3   3   5     5675.74     5656.02     65.25 o 
   5   3   5    11332.82    11746.41    124.50 o 
   7   3   5    15059.99    16716.94    173.97 o 
   9   3   5       50.69       65.28     17.38 o 
  11   3   5     1820.31     1668.09     33.63 o 
  13   3   5     1078.13     1295.52     31.36 o 
  15   3   5     2003.16     1833.54     44.12 o 
  17   3   5       14.89      -10.71     14.44 o 
  19   3   5      536.88      583.75     37.20 o 
  21   3   5      315.37      336.44     47.29 o 
 -20   4   5     2215.70     2386.36     69.89 o 
 -18   4   5      293.45      300.22     28.91 o 
 -16   4   5     1077.94     1194.23     37.70 o 
 -14   4   5      316.47      305.03     17.93 o 
 -12   4   5     6320.43     6314.13     82.65 o 
 -10   4   5     4413.46     4369.57     64.53 o 
  -8   4   5       54.34       91.26      8.05 o 
  -6   4   5      454.60      452.70     19.71 o 
  -4   4   5    10146.08    10505.24    121.75 o 
  -2   4   5     2175.31     2278.88     27.99 o 
   0   4   5    17657.38    18295.04    184.74 o 
   2   4   5      479.46      451.86     13.56 o 
   4   4   5    25003.01    27694.33    275.33 o 
   6   4   5     4051.59     4232.15     59.20 o 
   8   4   5      818.58      829.35     21.63 o 
  10   4   5     3341.45     3185.47     50.03 o 
  12   4   5        0.57        6.66      9.38 o 
  14   4   5       92.12       51.18     12.03 o 
  16   4   5      123.67       99.53     15.40 o 
  18   4   5     1156.98      997.17     59.63 o 
  20   4   5        0.22       -2.74     20.83 o 
 -19   5   5      507.46      517.08     37.28 o 
 -17   5   5      969.81      911.53     43.15 o 
 -15   5   5       64.48       45.23     16.14 o 
 -13   5   5     3618.74     3419.09     82.13 o 
 -11   5   5     1817.53     1907.06     35.35 o 
  -9   5   5      683.70      529.47     18.35 o 
  -7   5   5     2201.51     1991.56     37.14 o 
  -5   5   5     2120.69     2415.36     41.17 o 
  -3   5   5        2.59       49.19     15.12 o 
  -1   5   5     5892.20     6385.65     74.78 o 
   1   5   5     4758.22     5262.40     64.82 o 
   3   5   5       96.63      151.18     11.02 o 
   5   5   5        2.86       17.76      7.23 o 
   7   5   5      307.35      422.97     16.86 o 
   9   5   5      120.36       99.07     14.91 o 
  11   5   5     3658.01     3729.99     58.16 o 
  13   5   5     6384.25     5964.35     83.73 o 
  15   5   5     2231.95     2006.64     44.16 o 
  17   5   5        4.50        6.62     16.35 o 
  19   5   5     1337.92     1326.49     78.64 o 
 -20   6   5      312.79      422.35     41.12 o 
 -18   6   5      312.23      333.56     31.74 o 
 -16   6   5       51.23       58.92     18.03 o 
 -14   6   5       13.80       16.18     14.56 o 
 -12   6   5    16124.84    15194.66    219.27 o 
 -10   6   5     1351.93     1209.24     51.53 o 
  -8   6   5     7021.41     6912.09    185.64 o 
  -6   6   5       70.39      109.21     12.51 o 
  -4   6   5     2622.37     2757.88     47.52 o 
  -2   6   5     1620.34     1523.19     27.81 o 
   0   6   5       63.84       53.06      7.71 o 
   2   6   5      587.48      526.26     17.56 o 
   4   6   5     6346.18     6654.64     82.40 o 
   6   6   5      205.60      170.87     12.87 o 
   8   6   5      894.04      984.92     26.02 o 
  10   6   5       81.39       68.28     11.45 o 
  12   6   5     7361.70     6411.17     88.10 o 
  14   6   5      991.06      997.27     44.74 o 
  16   6   5      378.50      331.76     24.96 o 
  18   6   5     2675.69     2733.45    111.13 o 
  20   6   5      231.26      253.36     45.12 o 
 -19   7   5     2135.14     2226.94     71.09 o 
 -17   7   5      879.04      943.53     46.79 o 
 -15   7   5       57.00       83.81     19.83 o 
 -13   7   5      162.14      137.84     21.37 o 
 -11   7   5      382.43      416.21     29.26 o 
  -9   7   5     4822.73     4466.61     88.17 o 
  -7   7   5     3999.06     4065.03     74.95 o 
  -5   7   5     2605.69     2830.35     50.92 o 
  -3   7   5     2193.84     2099.17     35.65 o 
  -1   7   5      514.46      503.36     21.51 o 
   1   7   5      289.15      323.80     15.53 o 
   3   7   5        0.92       -6.49      6.90 o 
   5   7   5     2698.96     2553.97     44.08 o 
   7   7   5        7.28        8.47      8.93 o 
   9   7   5        0.43       10.82      9.56 o 
  11   7   5       17.69       28.53     11.56 o 
  13   7   5      573.64      688.03     27.14 o 
  15   7   5       14.67       15.24     15.74 o 
  17   7   5      518.95      483.20     53.88 o 
  19   7   5      295.57      253.84     66.74 o 
 -18   8   5       64.30       62.98     22.99 o 
 -16   8   5       74.04      109.80     23.51 o 
 -14   8   5      303.42      344.76     32.07 o 
 -12   8   5      555.83      515.95     34.11 o 
 -10   8   5      605.92      577.66     33.44 o 
  -8   8   5       26.71       29.70     24.90 o 
  -6   8   5     1049.05      921.74     36.92 o 
  -4   8   5     1308.26     1254.07     33.65 o 
  -2   8   5     8004.76     7953.52     97.88 o 
   0   8   5      154.68      109.64     12.02 o 
   2   8   5     1818.34     1712.63     35.70 o 
   4   8   5     5467.16     4969.68     70.92 o 
   6   8   5        0.29        3.26      9.00 o 
   8   8   5       29.97       18.35     12.26 o 
  10   8   5      927.22      930.28     29.02 o 
  12   8   5      128.75       85.30     17.04 o 
  14   8   5      698.56      722.51     38.66 o 
  16   8   5       55.16       90.53     21.55 o 
  18   8   5     2681.35     2696.93    115.39 o 
 -15   9   5       23.80       43.15     20.23 o 
 -13   9   5       78.95       85.93     20.74 o 
 -11   9   5       94.56       95.26     20.12 o 
  -9   9   5     1693.61     1665.88     59.66 o 
  -7   9   5       28.38        8.56     17.34 o 
  -5   9   5     1724.71     1846.14     54.96 o 
  -3   9   5     1624.12     1468.59     38.44 o 
  -1   9   5      420.24      417.97     19.45 o 
   1   9   5     1240.33     1248.56     31.79 o 
   3   9   5     6403.45     6222.61     85.52 o 
   5   9   5      850.97      797.87     31.59 o 
   7   9   5        2.99       15.39     11.96 o 
   9   9   5      165.62      148.02     21.26 o 
  11   9   5        8.04        5.39     14.68 o 
  13   9   5       43.12       20.55     16.15 o 
  15   9   5        4.40       21.53     18.33 o 
 -14  10   5      951.68     1017.24     50.52 o 
 -12  10   5        4.08       18.05     17.68 o 
 -10  10   5      115.70       97.00     20.91 o 
  -8  10   5       99.63      138.59     22.40 o 
  -6  10   5       16.54       32.08     16.31 o 
  -4  10   5     2013.29     1865.90     56.14 o 
  -2  10   5      953.68      964.96     33.34 o 
   0  10   5      316.81      353.46     23.25 o 
   2  10   5       18.78       30.89     11.46 o 
   4  10   5      839.55      792.97     27.93 o 
   6  10   5      328.51      390.82     24.65 o 
   8  10   5     1635.17     1693.98     46.04 o 
  10  10   5       16.60       25.56     16.40 o 
  12  10   5     2065.51     2281.90     79.14 o 
  14  10   5        1.39        3.03     21.36 o 
 -11  11   5       21.91       17.42     18.03 o 
  -9  11   5      214.36      254.63     33.79 o 
  -7  11   5     1555.29     1469.25     53.70 o 
  -5  11   5       17.15       26.96     17.55 o 
  -3  11   5      336.97      340.70     30.06 o 
  -1  11   5       20.42       30.05     15.69 o 
   1  11   5     1242.24     1384.36     42.05 o 
   3  11   5     1351.75     1367.39     59.98 o 
   5  11   5        0.37      -11.95     11.95 o 
   7  11   5      207.52      214.76     29.03 o 
   9  11   5     1149.53     1267.68     49.34 o 
  11  11   5       65.43       68.00     20.65 o 
  -8  12   5        0.73       -7.77     17.45 o 
  -6  12   5      202.61      170.64     26.45 o 
  -4  12   5       93.54       90.20     21.92 o 
  -2  12   5     1981.00     2066.93     63.57 o 
   0  12   5      438.60      510.87     41.67 o 
   2  12   5      246.47      238.74     26.04 o 
   4  12   5      284.23      328.81     35.46 o 
   6  12   5      854.82      830.63     53.98 o 
   8  12   5        1.02        8.35     19.46 o 
  -5  13   5       57.90       47.56     24.16 o 
  -3  13   5      908.38      900.70     55.27 o 
  -1  13   5     1629.85     1621.54     74.55 o 
   1  13   5     1716.08     1862.47     80.83 o 
   3  13   5       39.21       66.26     32.39 o 
   5  13   5        0.05      -20.14     20.14 o 
 -22   0   6     2297.06     2566.33    100.54 o 
 -20   0   6     1819.78     1941.67     66.84 o 
 -18   0   6       34.50        9.05     17.01 o 
 -16   0   6     1029.41      929.87     64.69 o 
 -14   0   6     5899.94     6025.97    116.98 o 
 -12   0   6     7824.60     7675.51    180.89 o 
 -10   0   6     1594.49     2180.26     68.66 o 
  -8   0   6     4099.58     4183.25    103.60 o 
  -6   0   6    64649.51    65632.25    896.59 o 
  -4   0   6      200.95      242.82     14.46 o 
  -2   0   6     7923.37     8224.26    154.12 o 
   0   0   6    64487.74    58740.48    690.22 o 
   2   0   6   124373.90   114394.20   1374.17 o 
   4   0   6      556.78      601.96     37.99 o 
   6   0   6     9067.08     9192.76    117.62 o 
   8   0   6      295.76      368.54     19.93 o 
  10   0   6     6634.97     7334.76    141.89 o 
  12   0   6     4895.20     4905.21     94.13 o 
  14   0   6     1877.72     2110.93     57.85 o 
  16   0   6       69.94       43.90     26.86 o 
  18   0   6     7206.14     6979.75    181.18 o 
  20   0   6        0.65        3.44     24.95 o 
  22   0   6       10.44      -12.73     27.77 o 
 -21   1   6      836.83      918.05     38.90 o 
 -19   1   6      497.64      456.55     25.16 o 
 -17   1   6     2426.81     2511.39     50.24 o 
 -15   1   6      415.44      360.13     19.87 o 
 -13   1   6     6653.03     6596.64     86.31 o 
 -11   1   6     4391.47     4418.85     61.60 o 
  -9   1   6     6826.24     7548.95     88.74 o 
  -7   1   6      159.07      125.78      8.31 o 
  -5   1   6    32356.49    34941.06    336.89 o 
  -3   1   6     7065.40     7370.37     97.23 o 
  -1   1   6     1452.28     1503.17     18.02 o 
   1   1   6    42074.16    43103.34    357.04 o 
   3   1   6     3094.92     3259.75     32.49 o 
   5   1   6      846.71      793.74     12.04 o 
   7   1   6     1398.14     1350.35     23.27 o 
   9   1   6     1119.95     1358.29     25.78 o 
  11   1   6      533.19      425.53     16.19 o 
  13   1   6      803.04      918.07     32.11 o 
  15   1   6        1.91       29.89     11.00 o 
  17   1   6     1377.14     1274.24     47.18 o 
  19   1   6      434.63      539.76     36.55 o 
  21   1   6      223.29      222.22     29.09 o 
 -22   2   6       65.60       61.52     24.34 o 
 -20   2   6     4250.83     4338.82     83.93 o 
 -18   2   6       89.28      122.01     18.06 o 
 -16   2   6      613.80      677.59     26.31 o 
 -14   2   6    11249.92    10940.36    130.50 o 
 -12   2   6     2754.97     2820.36     46.88 o 
 -10   2   6     1132.27     1217.53     26.13 o 
  -8   2   6     5719.98     6192.75     80.51 o 
  -6   2   6    10870.72    11090.85    107.31 o 
  -4   2   6     4441.08     4931.79     56.88 o 
  -2   2   6     2830.00     2428.68     42.74 o 
   0   2   6     5098.58     5214.79     49.46 o 
   2   2   6    30939.91    31953.90    309.59 o 
   4   2   6    20843.86    21691.65    215.06 o 
   6   2   6       41.21       46.79      6.02 o 
   8   2   6      706.11      743.31     18.41 o 
  10   2   6      183.06      232.71     12.87 o 
  12   2   6        0.09        2.05      7.76 o 
  14   2   6      230.80      265.04     16.94 o 
  16   2   6      346.38      358.97     23.76 o 
  18   2   6      441.05      498.88     34.61 o 
  20   2   6     3010.66     3089.36     80.70 o 
  22   2   6       33.31       73.37     24.03 o 
 -21   3   6      142.35      194.26     27.47 o 
 -19   3   6       10.26       24.67     19.07 o 
 -17   3   6      125.64      140.25     21.05 o 
 -15   3   6     2026.39     2070.67     42.60 o 
 -13   3   6      173.35      211.73     15.00 o 
 -11   3   6     4743.70     4799.55     65.76 o 
  -9   3   6     2426.32     2455.10     38.65 o 
  -7   3   6      228.28      164.69      6.99 o 
  -5   3   6    24722.62    25462.67    383.91 o 
  -3   3   6     8801.56     9660.50    130.33 o 
  -1   3   6    13516.66    13613.95    118.76 o 
   1   3   6     2290.39     2800.16     36.95 o 
   3   3   6     1365.18     1076.32     20.41 o 
   5   3   6      316.57      552.52     18.47 o 
   7   3   6     5727.00     6219.47     75.08 o 
   9   3   6    12113.13    13360.40    145.73 o 
  11   3   6      414.50      484.60     21.53 o 
  13   3   6      190.24      251.16     16.29 o 
  15   3   6      141.53      163.17     15.65 o 
  17   3   6     1495.51     1380.22     48.94 o 
  19   3   6       17.28       25.46     18.11 o 
  21   3   6     1027.05     1028.31     49.89 o 
 -20   4   6     3399.99     3507.13    105.83 o 
 -18   4   6     1268.74     1236.87     69.13 o 
 -16   4   6        6.76       32.54     22.08 o 
 -14   4   6      200.14      224.19     18.62 o 
 -12   4   6      247.88      227.78     18.56 o 
 -10   4   6     5660.37     5630.64     72.25 o 
  -8   4   6     1997.64     2231.88     29.96 o 
  -6   4   6      267.60      278.72     17.90 o 
  -4   4   6      993.02      934.12     16.49 o 
  -2   4   6       42.51       35.10      6.14 o 
   0   4   6    27407.89    29820.37    293.18 o 
   2   4   6    13745.89    15578.33    160.91 o 
   4   4   6    23374.58    25914.85    259.11 o 
   6   4   6     2879.28     3448.15     48.74 o 
   8   4   6     2682.23     2757.57     43.54 o 
  10   4   6     3232.30     3579.04     54.22 o 
  12   4   6     1863.21     2005.73     39.64 o 
  14   4   6      972.99     1065.36     30.10 o 
  16   4   6      187.77      283.01     20.19 o 
  18   4   6      215.20      244.87     33.84 o 
  20   4   6        4.52       -2.49     18.30 o 
 -19   5   6        2.85        3.30     17.57 o 
 -17   5   6       69.67      107.83     21.18 o 
 -15   5   6      182.75      195.94     36.05 o 
 -13   5   6      327.71      279.34     24.86 o 
 -11   5   6     1478.05     1372.60     35.41 o 
  -9   5   6     5514.40     5715.93     82.29 o 
  -7   5   6     1152.84     1159.88     20.58 o 
  -5   5   6      804.74      918.46     18.29 o 
  -3   5   6      757.60      947.91     25.50 o 
  -1   5   6    13280.77    13522.26    166.32 o 
   1   5   6     3766.98     3507.33     48.02 o 
   3   5   6     2876.86     2926.47     43.43 o 
   5   5   6    30739.34    30831.94    308.43 o 
   7   5   6     9572.97     9493.12    110.04 o 
   9   5   6     2339.21     2582.02     44.00 o 
  11   5   6     1229.48     1245.63     38.49 o 
  13   5   6      255.46      272.94     18.12 o 
  15   5   6      635.54      773.43     28.74 o 
  17   5   6       10.90        7.60     16.70 o 
  19   5   6      493.80      446.59     52.94 o 
 -20   6   6     1514.15     1432.31     58.37 o 
 -18   6   6      378.24      494.26     36.59 o 
 -16   6   6      465.87      491.33     34.71 o 
 -14   6   6     1711.20     1764.16     54.67 o 
 -12   6   6      168.99      206.45     25.64 o 
 -10   6   6       94.16       97.34     17.10 o 
  -8   6   6     2862.69     2886.31     49.45 o 
  -6   6   6      357.25      470.81     21.64 o 
  -4   6   6      263.00      266.30     16.42 o 
  -2   6   6     1724.11     1788.77     32.28 o 
   0   6   6      243.01      324.95     31.04 o 
   2   6   6      186.69      207.05     12.45 o 
   4   6   6      318.80      367.13     15.99 o 
   6   6   6       44.13       36.39     12.41 o 
   8   6   6     1694.64     1739.28     35.50 o 
  10   6   6       26.06       23.29      9.65 o 
  12   6   6      471.02      319.49     19.09 o 
  14   6   6      825.59      961.83     30.85 o 
  16   6   6        4.66       17.45     14.71 o 
  18   6   6      673.10      771.85     63.94 o 
  20   6   6      547.41      505.63     59.05 o 
 -19   7   6        2.34        3.24     22.17 o 
 -17   7   6       98.92       91.97     21.92 o 
 -15   7   6     1694.12     1677.67     59.68 o 
 -13   7   6       22.19       37.54     16.97 o 
 -11   7   6      298.92      321.89     26.79 o 
  -9   7   6     1681.77     1604.55     48.64 o 
  -7   7   6      824.38      840.73     34.72 o 
  -5   7   6     2899.32     2726.32     49.42 o 
  -3   7   6     1273.54     1276.41     25.63 o 
  -1   7   6     2373.29     2354.30     39.46 o 
   1   7   6     1301.94     1338.17     28.97 o 
   3   7   6        0.73        7.83      7.67 o 
   5   7   6     3483.80     3484.32     54.18 o 
   7   7   6     1191.01     1365.94     31.87 o 
   9   7   6     5369.64     5195.70     74.28 o 
  11   7   6       10.18       10.04     10.26 o 
  13   7   6     1435.11     1246.13     34.47 o 
  15   7   6      322.79      322.74     32.97 o 
  17   7   6      318.60      280.11     43.55 o 
  19   7   6      410.81      421.89    120.08 o 
 -18   8   6      141.58      124.85     32.85 o 
 -16   8   6      272.48      304.13     32.12 o 
 -14   8   6      415.35      357.14     31.70 o 
 -12   8   6     2313.74     2225.76     85.12 o 
 -10   8   6       14.42       33.91     15.74 o 
  -8   8   6     1870.69     1803.38     52.81 o 
  -6   8   6      828.79      882.42     36.40 o 
  -4   8   6      897.05      789.99     30.22 o 
  -2   8   6      558.62      600.24     30.35 o 
   0   8   6      523.03      522.97     21.16 o 
   2   8   6     1444.56     1323.57     43.54 o 
   4   8   6    14909.80    14299.72    161.00 o 
   6   8   6     2747.00     2800.88     49.46 o 
   8   8   6     5572.68     5362.80     77.12 o 
  10   8   6     2476.98     2226.35     45.35 o 
  12   8   6      706.57      734.52     31.84 o 
  14   8   6      274.11      322.70     28.94 o 
  16   8   6     2511.51     2699.53    110.86 o 
  18   8   6      627.76      752.61     67.84 o 
 -15   9   6       92.96      192.43     27.41 o 
 -13   9   6     1905.60     1825.21     60.52 o 
 -11   9   6     4005.61     3848.63     88.87 o 
  -9   9   6       78.41       39.81     16.64 o 
  -7   9   6       16.22       35.18     15.27 o 
  -5   9   6      544.71      608.41     38.97 o 
  -3   9   6        6.80       11.66     10.47 o 
  -1   9   6     3575.66     3564.57     65.06 o 
   1   9   6     1099.63     1066.84     37.34 o 
   3   9   6     3193.64     3131.72     54.04 o 
   5   9   6     5291.12     5037.24     74.58 o 
   7   9   6       38.05       54.99     12.29 o 
   9   9   6     2814.69     2879.21     82.35 o 
  11   9   6     1330.37     1301.75     46.97 o 
  13   9   6      143.49      206.74     25.14 o 
  15   9   6      450.25      528.66     36.85 o 
 -14  10   6        0.83       -7.07     18.22 o 
 -12  10   6        2.48      -13.80     13.80 o 
 -10  10   6     2498.30     2383.21     68.83 o 
  -8  10   6      605.57      651.73     74.31 o 
  -6  10   6      612.86      519.40     33.82 o 
  -4  10   6     1312.71     1319.32     47.35 o 
  -2  10   6     1677.58     1705.70     45.90 o 
   0  10   6       18.45       16.70     12.36 o 
   2  10   6     1456.98     1523.98     37.27 o 
   4  10   6     2191.26     2295.65     47.13 o 
   6  10   6      526.52      504.52     27.02 o 
   8  10   6        8.55        0.84     12.45 o 
  10  10   6     3333.73     3514.12     94.91 o 
  12  10   6      915.21      952.22     44.68 o 
  14  10   6      432.34      455.68     35.99 o 
 -11  11   6       35.62       40.58     23.22 o 
  -9  11   6       14.07       14.96     18.00 o 
  -7  11   6       53.10      122.41     22.35 o 
  -5  11   6     2966.30     3051.26     77.57 o 
  -3  11   6     2306.87     2419.85     67.25 o 
  -1  11   6     1802.07     1752.17     59.04 o 
   1  11   6      367.76      385.30     25.75 o 
   3  11   6     1958.03     2111.59     61.58 o 
   5  11   6      801.99      836.06     34.54 o 
   7  11   6       22.56       13.32     15.17 o 
   9  11   6        0.01       -6.15     15.15 o 
  11  11   6       23.07       -8.14     16.35 o 
  -8  12   6      963.55      905.95     47.81 o 
  -6  12   6      604.31      609.27     40.39 o 
  -4  12   6      829.76      988.18     47.29 o 
  -2  12   6       51.51       59.63     20.10 o 
   0  12   6     1710.43     1895.74     69.84 o 
   2  12   6        5.63        6.35     19.78 o 
   4  12   6     4599.62     4933.48    106.57 o 
   6  12   6     1237.40     1327.44     60.27 o 
   8  12   6      487.37      547.13     86.01 o 
  -3  13   6      306.34      264.84     36.55 o 
  -1  13   6        2.02      -14.52     20.31 o 
   1  13   6      668.28      749.37     64.25 o 
   3  13   6      408.96      419.72     54.44 o 
 -21   1   7      120.00      162.94     21.66 o 
 -19   1   7       87.23       96.07     15.70 o 
 -17   1   7        0.40        1.04     10.79 o 
 -15   1   7     9064.45     8470.50    110.98 o 
 -13   1   7     1686.17     1824.04     37.21 o 
 -11   1   7        0.04        3.24      6.88 o 
  -9   1   7    11828.47    12156.94    133.00 o 
  -7   1   7    10722.09    11737.31    125.54 o 
  -5   1   7      605.47      677.71     13.25 o 
  -3   1   7    25058.90    25137.19    262.26 o 
  -1   1   7     9032.42     9569.11     85.37 o 
   1   1   7    10361.26    10832.31     95.63 o 
   3   1   7     1849.06     1678.02     25.45 o 
   5   1   7     7593.16     7671.11     74.52 o 
   7   1   7      764.37      736.99     14.33 o 
   9   1   7     4217.96     4564.30     58.63 o 
  11   1   7      193.29      183.30     11.86 o 
  13   1   7        3.16       -3.76      7.66 o 
  15   1   7    10515.30    10538.06    126.86 o 
  17   1   7      408.49      394.32     30.81 o 
  19   1   7     1258.89     1208.14     58.19 o 
  21   1   7       51.74       77.01     23.11 o 
 -22   2   7       13.30       19.81     19.30 o 
 -20   2   7      174.13      230.74     23.74 o 
 -18   2   7       57.53       84.66     16.82 o 
 -16   2   7      434.70      407.64     26.78 o 
 -14   2   7        0.15        8.94     11.78 o 
 -12   2   7     1699.93     1673.97     34.24 o 
 -10   2   7     1058.54     1157.22     32.64 o 
  -8   2   7      472.64      502.58     26.85 o 
  -6   2   7      686.06      794.46     15.66 o 
  -4   2   7     6986.05     7134.68     88.75 o 
  -2   2   7     6955.49     7509.03     68.45 o 
   0   2   7    32266.92    31457.66    399.54 o 
   2   2   7    43642.46    43468.14    456.24 o 
   4   2   7      712.20      638.49     14.52 o 
   6   2   7       91.88      210.96      9.71 o 
   8   2   7      134.00      113.60      8.79 o 
  10   2   7     4768.60     5228.58     67.77 o 
  12   2   7     1297.72     1202.65     28.03 o 
  14   2   7     5716.98     5366.54     75.32 o 
  16   2   7     3255.34     3326.54     82.24 o 
  18   2   7     2608.20     2526.95     69.09 o 
  20   2   7      182.11      185.28     27.12 o 
  22   2   7     1661.52     1629.15     61.04 o 
 -21   3   7        0.57      -16.59     16.59 o 
 -19   3   7     1080.20     1052.41     46.01 o 
 -17   3   7       37.75       57.66     14.52 o 
 -15   3   7     1306.76     1309.40     33.38 o 
 -13   3   7     2944.60     2866.43     50.06 o 
 -11   3   7      408.38      462.38     20.28 o 
  -9   3   7    13666.19    13799.27    167.46 o 
  -7   3   7     6259.00     6231.56     88.44 o 
  -5   3   7       49.38      150.14     16.57 o 
  -3   3   7        8.37       10.79      6.86 o 
  -1   3   7     8481.47     8979.34     87.92 o 
   1   3   7     2429.25     2726.47     36.67 o 
   3   3   7    10577.36    11631.51    122.65 o 
   5   3   7     3808.07     4085.70     52.56 o 
   7   3   7     1447.38     1547.08     28.42 o 
   9   3   7       37.25       41.03      8.34 o 
  11   3   7       35.33       30.43      8.91 o 
  13   3   7     6392.62     6359.62     85.08 o 
  15   3   7     1407.18     1323.17     33.55 o 
  17   3   7      199.41      216.04     28.51 o 
  19   3   7       99.35      100.06     22.53 o 
  21   3   7       77.85       94.31     24.44 o 
 -20   4   7      443.04      502.02     43.64 o 
 -18   4   7      588.21      538.18     35.67 o 
 -16   4   7       19.48       32.19     16.50 o 
 -14   4   7      220.03      246.22     19.16 o 
 -12   4   7      505.40      424.40     17.80 o 
 -10   4   7     2292.94     2191.90     41.43 o 
  -8   4   7        0.31       -5.27      6.19 o 
  -6   4   7     3276.26     2971.79     58.19 o 
  -4   4   7     8618.35     8946.85    127.36 o 
  -2   4   7     4423.04     4806.19     57.28 o 
   0   4   7    12596.11    12369.23    130.05 o 
   2   4   7    27202.98    28576.73    283.16 o 
   4   4   7      109.08      129.49     14.88 o 
   6   4   7    19060.45    19409.33    200.84 o 
   8   4   7     6238.71     6335.52     79.39 o 
  10   4   7       26.13       53.42      9.68 o 
  12   4   7     1388.34     1356.19     31.99 o 
  14   4   7      132.34      119.70     14.48 o 
  16   4   7     1521.43     1508.19     50.44 o 
  18   4   7       83.22       73.69     20.99 o 
  20   4   7       18.00       24.04     21.14 o 
 -19   5   7      555.60      526.27     42.59 o 
 -17   5   7       35.42       42.28     17.52 o 
 -15   5   7     1659.95     1561.03     51.68 o 
 -13   5   7       36.71       24.91     14.01 o 
 -11   5   7      280.41      241.66     22.67 o 
  -9   5   7     3487.20     3239.48     70.22 o 
  -7   5   7      655.11      595.07     33.99 o 
  -5   5   7     3682.27     4217.75     75.14 o 
  -3   5   7      706.80      783.20     20.42 o 
  -1   5   7     6028.15     6754.81     78.72 o 
   1   5   7     1401.68     1961.78     32.53 o 
   3   5   7    12860.19    13725.53    147.25 o 
   5   5   7       62.40       12.14      7.21 o 
   7   5   7        0.33        1.22      7.43 o 
   9   5   7        7.53        3.55      8.01 o 
  11   5   7      370.15      375.49     18.73 o 
  13   5   7      911.02      899.52     42.63 o 
  15   5   7     3077.34     2902.49     54.80 o 
  17   5   7      665.55      640.45     37.52 o 
  19   5   7       24.60       22.64     19.60 o 
 -20   6   7       95.09      104.18     27.88 o 
 -18   6   7        9.54       53.89     22.55 o 
 -16   6   7     1857.91     1968.39     61.31 o 
 -14   6   7       24.27       13.52     15.97 o 
 -12   6   7     2121.82     1848.44     54.52 o 
 -10   6   7      670.89      561.39     30.78 o 
  -8   6   7     7487.73     7499.40    179.95 o 
  -6   6   7     3157.06     2915.00     56.22 o 
  -4   6   7      627.43      527.02     28.22 o 
  -2   6   7       36.92       32.96      5.58 o 
   0   6   7    13849.46    13764.25    148.59 o 
   2   6   7      124.74      124.21     15.33 o 
   4   6   7      532.42      503.85     19.58 o 
   6   6   7    17814.35    17663.22    189.07 o 
   8   6   7      412.00      377.54     18.05 o 
  10   6   7      155.34      174.49     14.86 o 
  12   6   7     1392.20     1292.88     43.52 o 
  14   6   7        3.26       36.00     12.42 o 
  16   6   7      507.11      535.77     59.00 o 
  18   6   7       74.10       23.78     27.55 o 
  20   6   7       84.86       95.64     35.36 o 
 -19   7   7      265.83      282.86     33.10 o 
 -17   7   7        0.70      -15.77     15.77 o 
 -15   7   7      519.22      499.67     35.94 o 
 -13   7   7     1545.31     1666.34     54.85 o 
 -11   7   7      238.99      223.29     24.15 o 
  -9   7   7      182.41      156.71     20.48 o 
  -7   7   7     6598.76     6459.47    119.11 o 
  -5   7   7      502.81      571.11     34.55 o 
  -3   7   7     1180.68      990.44     27.42 o 
  -1   7   7       39.54       34.86      7.95 o 
   1   7   7       87.56       96.54     10.47 o 
   3   7   7      814.59      812.89     23.43 o 
   5   7   7       95.83      107.85     12.28 o 
   7   7   7       69.15       56.41     10.89 o 
   9   7   7      250.75      237.94     16.64 o 
  11   7   7     2199.77     2155.09     44.22 o 
  13   7   7       92.87      127.94     15.88 o 
  15   7   7      697.08      744.83     33.67 o 
  17   7   7        3.07      -12.92     28.53 o 
  19   7   7     1863.44     1896.58     97.94 o 
 -16   8   7        0.09       14.59     18.49 o 
 -14   8   7       44.31       24.84     17.15 o 
 -12   8   7      658.74      724.22     39.45 o 
 -10   8   7       99.31       86.45     18.87 o 
  -8   8   7     6301.50     6130.92    120.53 o 
  -6   8   7     1304.25     1398.99     45.13 o 
  -4   8   7        6.11       11.19      9.37 o 
  -2   8   7       70.56       90.19     14.30 o 
   0   8   7     3363.53     3101.39     50.26 o 
   2   8   7     1364.73     1273.21     30.50 o 
   4   8   7      686.01      600.40     22.63 o 
   6   8   7        1.34        5.37      9.08 o 
   8   8   7      471.00      565.10     23.72 o 
  10   8   7       25.49       56.09     12.61 o 
  12   8   7       72.03       37.65     14.47 o 
  14   8   7      604.66      588.56     37.80 o 
  16   8   7      922.14      813.92     64.64 o 
 -15   9   7     4764.54     5257.51    164.28 o 
 -13   9   7      100.04      105.70     22.64 o 
 -11   9   7     4237.27     4054.90     92.13 o 
  -9   9   7      725.08      599.93     35.78 o 
  -7   9   7     4487.96     4028.30     87.15 o 
  -5   9   7     3317.84     2999.78     71.10 o 
  -3   9   7     3133.71     3170.79     60.33 o 
  -1   9   7       97.72      106.06     16.37 o 
   1   9   7     4417.31     4556.86     79.95 o 
   3   9   7      208.37      260.08     17.78 o 
   5   9   7       10.30       26.37     11.07 o 
   7   9   7      514.88      537.54     23.84 o 
   9   9   7      680.82      650.30     29.74 o 
  11   9   7        0.18        0.28     12.39 o 
  13   9   7      707.55      684.99     38.09 o 
  15   9   7       30.94       41.15     22.66 o 
 -14  10   7        0.00       -7.72     17.60 o 
 -12  10   7      317.53      302.93     31.30 o 
 -10  10   7      254.08      349.02     50.24 o 
  -8  10   7       69.37       62.19     18.84 o 
  -6  10   7       33.52       22.25     16.01 o 
  -4  10   7       91.40      156.62     32.02 o 
  -2  10   7      130.93       96.23     18.92 o 
   0  10   7      559.03      515.69     26.69 o 
   2  10   7       67.47      100.64     15.92 o 
   4  10   7       37.07       75.94     13.55 o 
   6  10   7     1044.34      994.23     35.06 o 
   8  10   7     1276.01     1314.79     40.89 o 
  10  10   7       22.59       19.59     18.15 o 
  12  10   7      161.28      184.44     25.11 o 
  14  10   7      117.83      189.82     26.61 o 
 -11  11   7       12.08       11.98     18.19 o 
  -9  11   7     1528.93     1582.33     69.78 o 
  -7  11   7      735.92      771.88     42.91 o 
  -5  11   7      166.95      197.20     35.98 o 
  -3  11   7      169.92      191.51     25.30 o 
  -1  11   7     1978.15     2070.81     78.90 o 
   1  11   7       78.35       84.55     17.04 o 
   3  11   7      631.94      771.79     37.76 o 
   5  11   7     1037.36      988.96     42.14 o 
   7  11   7        1.69        6.13     13.37 o 
   9  11   7     1189.02     1443.47     52.08 o 
  11  11   7       52.03       61.05     20.34 o 
  -8  12   7      272.99      247.73     46.53 o 
  -6  12   7      439.99      391.55     34.52 o 
  -4  12   7      455.35      577.35     41.63 o 
  -2  12   7      726.65      803.58     43.46 o 
   0  12   7      612.40      680.77     46.11 o 
   2  12   7     3196.91     3377.73     97.86 o 
   4  12   7       52.41       64.46     19.56 o 
   6  12   7       92.44       92.91     29.79 o 
   8  12   7      805.62      884.93     52.46 o 
  -3  13   7      120.29       94.48     27.21 o 
  -1  13   7      947.92      948.13     60.17 o 
   1  13   7       42.99       74.03     29.63 o 
   3  13   7       49.15       49.29     31.83 o 
 -22   0   8     1987.28     2232.81     94.76 o 
 -20   0   8        4.25       22.93     18.43 o 
 -18   0   8     1647.95     1570.62     56.12 o 
 -16   0   8      152.87       91.47     19.48 o 
 -14   0   8     3826.33     3539.10     81.70 o 
 -12   0   8     1222.09     1165.69     39.67 o 
 -10   0   8     7399.75     7093.32    122.61 o 
  -8   0   8    11696.20    11236.23    173.85 o 
  -6   0   8     2522.78     2426.44     50.01 o 
  -4   0   8    10923.33    11212.97    165.98 o 
  -2   0   8    22708.45    21150.97    295.26 o 
   0   0   8       37.07       -7.10      7.10 o 
   2   0   8   152495.48   135150.89   1883.42 o 
   4   0   8     2296.69     2037.32     55.21 o 
   6   0   8    17203.93    17400.38    314.32 o 
   8   0   8    14035.85    15417.00    293.38 o 
  10   0   8     2295.04     2205.10     96.84 o 
  12   0   8        0.08        5.37     10.16 o 
  14   0   8     3346.60     3495.66     79.82 o 
  16   0   8     7535.74     7423.68    184.00 o 
  18   0   8     4336.60     4302.69    134.01 o 
  20   0   8       41.72       45.64     29.17 o 
  22   0   8       23.19       -8.88     42.68 o 
 -21   1   8      228.37      254.76     30.03 o 
 -19   1   8       70.57       86.35     16.92 o 
 -17   1   8       62.76       67.58     13.48 o 
 -15   1   8       47.17       39.36     11.25 o 
 -13   1   8      474.32      492.51     24.54 o 
 -11   1   8     2461.04     2422.01     38.81 o 
  -9   1   8     1326.24     1287.13     26.22 o 
  -7   1   8    12191.27    13059.88    138.47 o 
  -5   1   8      130.88      150.86      8.80 o 
  -3   1   8     1456.64     1480.68     35.65 o 
  -1   1   8     2061.93     2370.67     31.49 o 
   1   1   8     1970.55     2017.77     30.20 o 
   3   1   8    76354.34    76689.90    637.66 o 
   5   1   8      115.34      141.74      8.90 o 
   7   1   8     5634.83     5823.48     56.69 o 
   9   1   8    16108.10    16546.57    173.05 o 
  11   1   8      892.25      845.12     29.20 o 
  13   1   8      466.46      579.40     20.02 o 
  15   1   8     5762.45     5379.91    101.93 o 
  17   1   8     4167.77     3676.21     83.96 o 
  19   1   8     2148.15     2123.23     75.51 o 
  21   1   8      368.72      370.79     62.47 o 
 -22   2   8      279.09      241.65     26.70 o 
 -20   2   8     1208.27     1125.89     49.31 o 
 -18   2   8       94.43      138.13     20.52 o 
 -16   2   8    13735.35    12891.28    186.76 o 
 -14   2   8       96.92       69.37     14.88 o 
 -12   2   8     2566.39     2435.12     42.68 o 
 -10   2   8     2126.16     2070.84     36.04 o 
  -8   2   8     6186.74     6767.54     80.29 o 
  -6   2   8     6302.66     6491.44     74.69 o 
  -4   2   8     2684.83     3209.88     51.87 o 
  -2   2   8    44467.84    45772.70    380.54 o 
   0   2   8    33913.77    33718.64    327.09 o 
   2   2   8      484.48      549.65     32.19 o 
   4   2   8     1347.71      992.60     18.83 o 
   6   2   8      519.71      416.03     21.38 o 
   8   2   8    34589.72    36592.98    360.83 o 
  10   2   8        4.44        7.61      6.73 o 
  12   2   8     5320.59     5048.53     68.72 o 
  14   2   8       23.55       18.77      9.74 o 
  16   2   8       67.06      110.68     20.84 o 
  18   2   8     1259.64     1110.80     49.19 o 
  20   2   8        1.04        3.19     18.38 o 
  22   2   8      647.63      679.35     44.93 o 
 -21   3   8      161.75      200.94     27.44 o 
 -19   3   8      535.32      551.40     36.58 o 
 -17   3   8      332.08      337.81     24.10 o 
 -15   3   8      688.90      625.14     41.46 o 
 -13   3   8     2542.95     2354.64     50.33 o 
 -11   3   8     3332.09     3195.52     67.80 o 
  -9   3   8     4109.98     4822.67     64.66 o 
  -7   3   8     8020.78     9458.06    197.53 o 
  -5   3   8     2469.33     2817.90     40.98 o 
  -3   3   8     3667.41     3693.89     62.21 o 
  -1   3   8    45096.45    45914.80    410.59 o 
   1   3   8     6584.74     6760.50     76.17 o 
   3   3   8    30821.79    31795.32    312.05 o 
   5   3   8    23831.37    23942.68    240.33 o 
   7   3   8     1045.51     1094.00     23.37 o 
   9   3   8      496.63      426.62     25.86 o 
  11   3   8      886.79      942.86     24.56 o 
  13   3   8     3924.90     3757.33     58.51 o 
  15   3   8       89.77       99.95     19.39 o 
  17   3   8     2109.10     2099.73     61.96 o 
  19   3   8      327.56      252.06     29.60 o 
  21   3   8       44.49       41.36     22.15 o 
 -20   4   8      439.20      509.41     42.35 o 
 -18   4   8      619.95      563.49     36.60 o 
 -16   4   8      859.64      763.20     38.52 o 
 -14   4   8      916.23      830.15     30.51 o 
 -12   4   8    13944.74    13026.22    172.89 o 
 -10   4   8     4821.37     4611.79     76.97 o 
  -8   4   8     1660.06     1655.76     47.67 o 
  -6   4   8     9517.35     9345.39    135.73 o 
  -4   4   8     1828.66     1912.02     61.58 o 
  -2   4   8    31241.44    34829.05    316.36 o 
   0   4   8    19225.19    20135.17    203.69 o 
   2   4   8    36545.02    39510.94    386.04 o 
   4   4   8    34914.38    36539.74    359.71 o 
   6   4   8      209.06      116.90     16.46 o 
   8   4   8     1966.03     2053.87     36.43 o 
  10   4   8      378.92      401.18     20.43 o 
  12   4   8      188.15       99.63     12.41 o 
  14   4   8     6241.87     6182.47     86.02 o 
  16   4   8       14.59       -1.57     15.09 o 
  18   4   8      354.63      358.96     31.99 o 
  20   4   8     1247.61     1256.40     54.42 o 
 -19   5   8      863.61      879.64     45.72 o 
 -17   5   8      499.39      574.52     37.03 o 
 -15   5   8       45.30       93.71     19.46 o 
 -13   5   8       46.83       55.26     15.86 o 
 -11   5   8        0.46       16.11     12.91 o 
  -9   5   8     1119.49     1050.70     36.98 o 
  -7   5   8     2616.91     2640.41     58.05 o 
  -5   5   8      114.47      159.71     15.84 o 
  -3   5   8     1723.02     1632.72     31.67 o 
  -1   5   8      817.42      792.70     18.17 o 
   1   5   8     1094.62     1186.86     24.39 o 
   3   5   8     7687.83     7742.09     91.07 o 
   5   5   8     1202.76     1121.44     29.76 o 
   7   5   8     1226.42     1016.35     25.33 o 
   9   5   8      417.81      436.56     18.73 o 
  11   5   8      114.09      143.68     13.84 o 
  13   5   8      945.03      965.39     46.98 o 
  15   5   8      430.17      343.64     28.38 o 
  17   5   8      313.29      359.36     31.02 o 
  19   5   8       62.25       74.17     23.66 o 
 -18   6   8     1231.99     1187.85     52.17 o 
 -16   6   8     1155.01     1199.54     62.10 o 
 -14   6   8      833.15      758.21     52.10 o 
 -12   6   8      465.56      388.13     28.86 o 
 -10   6   8    12183.20    11712.73    176.64 o 
  -8   6   8       57.91       59.81     14.69 o 
  -6   6   8        0.47        5.39     10.40 o 
  -4   6   8      140.71      150.67     11.09 o 
  -2   6   8     4080.54     3862.39     56.09 o 
   0   6   8      746.79      949.63     22.39 o 
   2   6   8     1545.86     1453.88     29.53 o 
   4   6   8     8267.93     8475.10    101.19 o 
   6   6   8      218.66      217.26     14.39 o 
   8   6   8      385.20      439.14     19.33 o 
  10   6   8        7.75       -8.50      8.50 o 
  12   6   8       77.99       50.49     12.01 o 
  14   6   8     3109.70     3121.15     57.09 o 
  16   6   8       19.97        4.37     15.82 o 
  18   6   8        0.98       27.37     27.52 o 
 -17   7   8       67.58       46.63     20.06 o 
 -15   7   8       78.66       90.26     20.66 o 
 -13   7   8     1266.15     1143.56     46.14 o 
 -11   7   8      780.13      834.92     47.05 o 
  -9   7   8        1.37       -6.53     11.94 o 
  -7   7   8     3703.69     3383.45     73.05 o 
  -5   7   8       48.50       63.42      9.61 o 
  -3   7   8      245.81      258.90     15.73 o 
  -1   7   8        0.45       13.28      7.16 o 
   1   7   8      100.57      117.64     11.36 o 
   3   7   8      359.94      319.19     16.60 o 
   5   7   8      998.49      834.01     26.22 o 
   7   7   8     1927.11     1648.18     35.75 o 
   9   7   8      822.93      855.20     27.20 o 
  11   7   8      214.64      190.84     16.98 o 
  13   7   8      643.36      741.09     28.38 o 
  15   7   8      531.48      611.90     43.11 o 
  17   7   8       28.03       10.35     24.73 o 
 -16   8   8      692.06      760.24     75.12 o 
 -14   8   8      531.25      417.41     40.97 o 
 -12   8   8        3.29        4.39     15.20 o 
 -10   8   8      630.90      579.33     34.82 o 
  -8   8   8      602.72      546.55     32.59 o 
  -6   8   8     1257.49     1118.68     40.83 o 
  -4   8   8       97.75      129.77     13.29 o 
  -2   8   8      482.48      426.21     21.28 o 
   0   8   8       77.14       92.32     11.31 o 
   2   8   8     1346.65     1308.76     31.17 o 
   4   8   8     1683.60     1616.86     35.89 o 
   6   8   8        5.55        7.82      9.84 o 
   8   8   8     2167.39     2408.88     46.91 o 
  10   8   8      376.29      307.42     20.05 o 
  12   8   8     1474.16     1769.86     47.02 o 
  14   8   8      125.65      166.72     20.99 o 
  16   8   8       84.65      140.67     35.22 o 
 -15   9   8     1015.97     1107.56     52.68 o 
 -13   9   8      324.13      293.60     30.44 o 
 -11   9   8      469.13      482.38     34.82 o 
  -9   9   8     3814.06     3680.18     84.77 o 
  -7   9   8       12.95        5.32     15.03 o 
  -5   9   8      351.13      334.68     34.84 o 
  -3   9   8     1915.49     1690.50     50.96 o 
  -1   9   8       73.17       77.66     13.73 o 
   1   9   8     2534.60     2331.94     58.03 o 
   3   9   8     1418.39     1353.91     33.88 o 
   5   9   8      348.12      392.61     20.87 o 
   7   9   8     1028.92      943.34     29.68 o 
   9   9   8     1265.86     1259.08     38.92 o 
  11   9   8       43.12      121.47     18.14 o 
  13   9   8       81.70       61.63     19.01 o 
  15   9   8     1193.24     1299.34     79.23 o 
 -14  10   8       11.03       23.26     19.73 o 
 -12  10   8      253.13      228.98     33.18 o 
 -10  10   8      292.79      266.27     28.88 o 
  -8  10   8      266.13      257.65     27.49 o 
  -6  10   8        7.10       18.99     18.35 o 
  -4  10   8        0.12        0.70     14.39 o 
  -2  10   8     1040.08      999.18     47.49 o 
   0  10   8      295.13      298.91     22.15 o 
   2  10   8     1893.33     1860.82     47.23 o 
   4  10   8      476.30      478.70     29.32 o 
   6  10   8     1372.02     1317.81     36.10 o 
   8  10   8      420.29      380.31     25.57 o 
  10  10   8      191.15      293.75     28.35 o 
  12  10   8      675.05      781.30     65.33 o 
  14  10   8      483.66      497.50     36.67 o 
 -11  11   8       12.75       29.71     19.44 o 
  -9  11   8      670.79      779.16     44.22 o 
  -7  11   8      320.86      273.96     28.76 o 
  -5  11   8     5154.04     5038.12    106.47 o 
  -3  11   8      262.33      257.88     27.51 o 
  -1  11   8      191.42      181.12     24.07 o 
   1  11   8      680.39      672.73     63.41 o 
   3  11   8      924.34     1005.53     67.96 o 
   5  11   8       18.26        2.98     16.43 o 
   7  11   8       47.49       52.70     15.74 o 
   9  11   8       31.83       38.56     17.45 o 
  11  11   8      212.86      171.89     25.71 o 
  -8  12   8       94.05      145.69     26.10 o 
  -6  12   8      465.31      578.26     40.21 o 
  -4  12   8     1367.90     1315.48     54.01 o 
  -2  12   8      667.88      874.82     62.98 o 
   0  12   8      757.76      872.95     44.43 o 
   2  12   8       55.69       59.42     23.58 o 
   4  12   8      184.85      224.74     26.56 o 
   6  12   8       15.18       23.67     22.02 o 
   8  12   8       65.63       48.92     23.64 o 
  -3  13   8       71.77       64.90     24.60 o 
  -1  13   8      372.32      441.54    136.14 o 
   1  13   8      431.66      455.97     45.98 o 
   3  13   8     2844.80     3042.54    101.42 o 
 -21   1   9      155.07      200.35     23.22 o 
 -19   1   9       88.79       96.61     17.29 o 
 -17   1   9      128.81      120.65     14.99 o 
 -15   1   9      166.57      152.33     15.69 o 
 -13   1   9     1100.46      940.51     32.05 o 
 -11   1   9      324.77      328.76     15.56 o 
  -9   1   9      814.61      747.94     19.77 o 
  -7   1   9      775.18      926.62     20.29 o 
  -5   1   9      969.18     1114.56     20.97 o 
  -3   1   9    12110.10    12278.86    117.12 o 
  -1   1   9     9284.02     8757.69     93.58 o 
   1   1   9    25787.13    25294.36    248.37 o 
   3   1   9     6281.47     6503.34     61.10 o 
   5   1   9     5921.27     5703.98     62.49 o 
   7   1   9     1558.39     1362.61     17.46 o 
   9   1   9      831.13      915.38     15.00 o 
  11   1   9      954.47     1007.10     26.33 o 
  13   1   9     3804.85     3654.71     54.38 o 
  15   1   9      126.40      111.00     20.81 o 
  17   1   9     2951.78     2752.11     71.85 o 
  19   1   9     1959.92     2194.14    113.43 o 
  21   1   9      141.94      175.60     30.06 o 
 -20   2   9        4.74       10.23     17.56 o 
 -18   2   9      432.01      429.89     36.51 o 
 -16   2   9     3103.69     3036.68     55.28 o 
 -14   2   9      262.12      230.98     16.58 o 
 -12   2   9      150.70      178.51     13.42 o 
 -10   2   9     1289.50     1473.87     29.44 o 
  -8   2   9    16789.63    18846.54    195.25 o 
  -6   2   9       36.86       29.89      4.48 o 
  -4   2   9      580.42      468.02     12.93 o 
  -2   2   9     1102.44     1484.45     22.06 o 
   0   2   9     8840.95     9037.04     96.90 o 
   2   2   9      192.09      281.17     16.99 o 
   4   2   9     1151.90     1186.26     24.75 o 
   6   2   9     1677.72     1589.92     26.40 o 
   8   2   9     2326.86     2584.97     38.67 o 
  10   2   9     2187.67     2409.50     38.77 o 
  12   2   9      636.34      546.52     26.06 o 
  14   2   9       57.44      102.08     14.61 o 
  16   2   9        2.04       14.28     15.76 o 
  18   2   9     1083.05     1134.83     53.39 o 
  20   2   9     2432.24     2317.50     70.84 o 
 -21   3   9      353.85      340.04     33.23 o 
 -19   3   9        2.93       12.28     16.85 o 
 -17   3   9      484.73      394.59     30.86 o 
 -15   3   9      557.03      578.56     33.13 o 
 -13   3   9      338.83      309.22     16.98 o 
 -11   3   9     8379.86     8102.09     99.14 o 
  -9   3   9     8949.00     9870.44    101.36 o 
  -7   3   9     6953.34     7370.80    120.03 o 
  -5   3   9      303.05      295.01     17.46 o 
  -3   3   9     4695.52     4642.33     54.98 o 
  -1   3   9    16369.04    18118.70    183.39 o 
   1   3   9     1107.59     1381.34     24.18 o 
   3   3   9     2826.56     3107.35     42.61 o 
   5   3   9     3097.11     3694.46     49.42 o 
   7   3   9    15537.65    16565.20    173.84 o 
   9   3   9     4396.00     4669.68     62.75 o 
  11   3   9      171.89      188.17     13.76 o 
  13   3   9      233.86      243.58     19.29 o 
  15   3   9       16.76       55.80     17.65 o 
  17   3   9        2.13       17.76     17.45 o 
  19   3   9       28.71       -0.06     17.36 o 
  21   3   9      152.11      188.19     29.33 o 
 -20   4   9      411.61      444.76     36.56 o 
 -18   4   9        0.16       -3.13     17.30 o 
 -16   4   9     3829.05     3656.27     83.66 o 
 -14   4   9      731.53      813.08     37.72 o 
 -12   4   9     1620.52     1752.29     41.18 o 
 -10   4   9    15739.62    15396.23    226.25 o 
  -8   4   9       19.17       15.80      7.25 o 
  -6   4   9      141.00      128.83     15.18 o 
  -4   4   9     1035.06     1145.28     32.65 o 
  -2   4   9     7102.62     7229.72     74.41 o 
   0   4   9     1082.98     1199.06     22.98 o 
   2   4   9     1040.66     1082.01     22.76 o 
   4   4   9      441.48      472.37     21.19 o 
   6   4   9    18430.01    19464.27    202.15 o 
   8   4   9       45.91       95.05     19.40 o 
  10   4   9     1321.28     1452.89     31.52 o 
  12   4   9     1694.56     1717.50     36.42 o 
  14   4   9     2350.46     2337.57     45.56 o 
  16   4   9      215.73      309.35     29.15 o 
  18   4   9       32.15       38.82     18.69 o 
  20   4   9       16.73        0.12     19.84 o 
 -19   5   9       69.53       93.12     22.30 o 
 -17   5   9       26.63       35.99     18.16 o 
 -15   5   9      197.98      242.48     25.63 o 
 -13   5   9      537.78      476.84     30.90 o 
 -11   5   9      445.54      468.60     47.24 o 
  -9   5   9      311.35      257.05     22.13 o 
  -7   5   9     1556.77     1574.33     43.40 o 
  -5   5   9      522.33      489.07     24.26 o 
  -3   5   9      429.17      379.15     22.97 o 
  -1   5   9        4.66       -0.77      6.45 o 
   1   5   9    10782.24    11070.82    113.26 o 
   3   5   9     1381.95     1735.49     32.01 o 
   5   5   9        3.58       16.06      7.56 o 
   7   5   9      736.47      831.25     23.13 o 
   9   5   9      916.49     1015.67     26.70 o 
  11   5   9     4100.90     3815.64     59.73 o 
  13   5   9      147.35      162.55     20.97 o 
  15   5   9      647.90      671.69     40.19 o 
  17   5   9      430.09      450.49     33.83 o 
  19   5   9       33.91       52.00     21.81 o 
 -18   6   9      252.24      291.99     31.58 o 
 -16   6   9      882.41      996.98     46.51 o 
 -14   6   9       38.92       31.97     16.49 o 
 -12   6   9      476.24      548.92     44.80 o 
 -10   6   9    11056.64    10280.80    168.59 o 
  -8   6   9     6446.35     6216.67    109.87 o 
  -6   6   9      102.25       80.23     14.77 o 
  -4   6   9     1073.91     1299.68     43.62 o 
  -2   6   9     1900.81     2084.51     29.24 o 
   0   6   9      219.24      208.77     13.61 o 
   2   6   9     3911.25     3927.68     55.93 o 
   4   6   9     1879.31     1644.70     33.04 o 
   6   6   9      118.93      125.11     12.35 o 
   8   6   9      160.83      217.74     22.96 o 
  10   6   9     2533.09     2139.10     42.47 o 
  12   6   9       28.27       12.01     10.43 o 
  14   6   9     5041.74     4837.09     81.44 o 
  16   6   9      167.44      135.96     22.92 o 
  18   6   9       17.31       19.41     22.00 o 
 -17   7   9      156.68      121.91     24.00 o 
 -15   7   9       51.28       63.16     19.61 o 
 -13   7   9      419.13      407.09     32.00 o 
 -11   7   9      424.30      376.72     29.73 o 
  -9   7   9     1466.41     1386.61     47.47 o 
  -7   7   9      711.38      676.32     40.13 o 
  -5   7   9      203.14      183.20     19.86 o 
  -3   7   9      162.86      151.80     17.12 o 
  -1   7   9     5406.22     5734.30     74.08 o 
   1   7   9     1849.86     1823.01     41.36 o 
   3   7   9     2708.35     2741.15     46.29 o 
   5   7   9     3197.37     2884.97     49.00 o 
   7   7   9    13962.10    13691.95    156.01 o 
   9   7   9     4637.89     4501.00     68.32 o 
  11   7   9      288.56      149.05     15.63 o 
  13   7   9       19.56       10.78     11.96 o 
  15   7   9      148.60      175.01     28.27 o 
  17   7   9      531.31      511.33     55.52 o 
 -16   8   9     1669.78     1802.49     67.71 o 
 -14   8   9      335.55      323.25     31.31 o 
 -12   8   9      258.93      287.48     28.77 o 
 -10   8   9      801.29      709.84     39.89 o 
  -8   8   9      116.03      111.92     19.43 o 
  -6   8   9     2143.13     1881.25     53.72 o 
  -4   8   9      180.60      139.48     18.87 o 
  -2   8   9      403.77      370.63     20.96 o 
   0   8   9      630.69      504.60     20.70 o 
   2   8   9      447.65      491.92     20.29 o 
   4   8   9     3638.15     3340.26     55.20 o 
   6   8   9     4050.90     3956.32     62.61 o 
   8   8   9      993.50      934.28     29.08 o 
  10   8   9      514.12      537.03     24.08 o 
  12   8   9       58.71       49.71     13.50 o 
  14   8   9      876.57      927.46     51.78 o 
  16   8   9       37.37       45.93     28.71 o 
 -15   9   9      844.13      857.83     52.73 o 
 -13   9   9       74.48       77.98     21.32 o 
 -11   9   9       30.50       45.87     18.94 o 
  -9   9   9       93.88      148.62     22.40 o 
  -7   9   9     2442.57     2293.92     63.74 o 
  -5   9   9      461.27      442.17     30.49 o 
  -3   9   9     2503.38     2392.80     62.60 o 
  -1   9   9     4147.34     3867.08     69.11 o 
   1   9   9     2007.05     1986.89     41.66 o 
   3   9   9     2832.51     2560.65     48.61 o 
   5   9   9     1127.60     1092.92     31.02 o 
   7   9   9     1140.65     1106.95     32.13 o 
   9   9   9     1038.47      984.68     31.36 o 
  11   9   9      440.34      542.50     29.56 o 
  13   9   9      189.49      231.57     26.03 o 
  15   9   9      100.95       91.82     32.26 o 
 -14  10   9      210.42      182.07     27.92 o 
 -12  10   9      604.56      522.22     38.88 o 
 -10  10   9       74.46       90.06     21.59 o 
  -8  10   9      149.06      151.95     23.25 o 
  -6  10   9      154.04      222.95     30.30 o 
  -4  10   9        6.33        3.79     14.94 o 
  -2  10   9     2310.20     2387.55     99.74 o 
   0  10   9        3.92       10.37     11.67 o 
   2  10   9       98.85      104.96     16.76 o 
   4  10   9       13.56       16.60     11.58 o 
   6  10   9      309.43      334.57     21.43 o 
   8  10   9     1708.81     1869.77     48.89 o 
  10  10   9      475.90      495.04     30.80 o 
  12  10   9      164.95      185.29     25.56 o 
  14  10   9      813.81      829.61     66.53 o 
 -11  11   9     1089.88     1175.28     91.48 o 
  -9  11   9        3.00       10.44     17.18 o 
  -7  11   9       28.87       -0.47     17.06 o 
  -5  11   9      397.25      424.28     34.20 o 
  -3  11   9       30.06       35.63     17.83 o 
  -1  11   9      371.64      395.70     31.76 o 
   1  11   9      298.77      271.79     27.35 o 
   3  11   9     1474.34     1492.22     47.98 o 
   5  11   9        0.05      -12.21     14.39 o 
   7  11   9        5.56        7.71     13.85 o 
   9  11   9      149.46      167.38     24.86 o 
  11  11   9     1539.39     1783.99     59.41 o 
  -8  12   9     3136.11     3158.05     86.58 o 
  -6  12   9       14.64       43.61     24.97 o 
  -4  12   9     2792.48     2866.50    101.05 o 
  -2  12   9      254.28      296.95     46.05 o 
   0  12   9     2279.02     2471.43    105.63 o 
   2  12   9      460.83      500.38     51.56 o 
   4  12   9        4.00       13.88     17.30 o 
   6  12   9       74.27       75.74     27.20 o 
   8  12   9      629.30      629.42     46.68 o 
  -3  13   9     1296.10     1390.72     67.63 o 
  -1  13   9       32.50       44.89     24.37 o 
   1  13   9      588.69      733.69     50.34 o 
   3  13   9      165.33      244.05     63.23 o 
 -22   0  10      224.33      257.26     43.67 o 
 -20   0  10        0.04       10.97     21.61 o 
 -18   0  10      345.30      391.89     32.28 o 
 -16   0  10       52.27       45.85     16.87 o 
 -14   0  10      518.35      443.23     29.13 o 
 -12   0  10     1243.29     1204.44     40.86 o 
 -10   0  10     1627.62     1436.06     41.80 o 
  -8   0  10      419.87      459.48     72.91 o 
  -6   0  10    16639.16    18234.93    265.05 o 
  -4   0  10    75638.80    75359.34   1017.46 o 
  -2   0  10     6907.82     6399.54    102.45 o 
   0   0  10     7780.22     7810.88    120.72 o 
   2   0  10    30671.85    31487.19    374.62 o 
   4   0  10     1529.90     1157.33     40.81 o 
   6   0  10    15670.97    16218.08    358.66 o 
   8   0  10       47.40       38.11     14.71 o 
  10   0  10    11417.19    11982.44    208.95 o 
  12   0  10     1093.41     1156.61     66.87 o 
  14   0  10     5977.39     6036.11    190.46 o 
  16   0  10      162.43      157.59     33.37 o 
  18   0  10      524.68      426.33     48.74 o 
  20   0  10     1239.55     1334.53     99.05 o 
  22   0  10     1474.86     1477.83     85.61 o 
 -21   1  10      274.13      358.65     31.71 o 
 -19   1  10      119.89      153.47     20.12 o 
 -17   1  10      383.52      342.29     21.19 o 
 -15   1  10        8.62        7.45      9.51 o 
 -13   1  10     1856.58     1742.61     36.45 o 
 -11   1  10      284.63      328.06     15.89 o 
  -9   1  10      796.26     1096.04     24.47 o 
  -7   1  10     5684.18     5942.76     72.05 o 
  -5   1  10    53050.11    56317.24    542.14 o 
  -3   1  10     2544.80     2795.47     39.78 o 
  -1   1  10      100.83      122.58      8.38 o 
   1   1  10     6296.04     6528.11     73.39 o 
   3   1  10     1792.80     2032.29     24.16 o 
   5   1  10     3637.59     4014.04     67.47 o 
   7   1  10      535.73      468.70     21.74 o 
   9   1  10      887.83      819.36     17.92 o 
  11   1  10     5251.36     5377.24     68.22 o 
  13   1  10     1092.98     1108.81     39.91 o 
  15   1  10     1885.96     1877.67     55.51 o 
  17   1  10        5.69        8.02     15.77 o 
  19   1  10      738.39      717.29     42.37 o 
  21   1  10       36.08      -15.70     17.80 o 
 -20   2  10       35.76       37.20     18.87 o 
 -18   2  10      985.58     1032.43     45.52 o 
 -16   2  10      200.32      179.68     19.15 o 
 -14   2  10      336.25      333.18     18.36 o 
 -12   2  10      908.12      929.65     28.15 o 
 -10   2  10    14309.63    14128.41    154.64 o 
  -8   2  10      655.42      743.07     21.23 o 
  -6   2  10      298.10      306.05      9.29 o 
  -4   2  10      278.51      303.23     14.67 o 
  -2   2  10     3002.58     3188.05     38.27 o 
   0   2  10     1651.09     1672.28     27.60 o 
   2   2  10      243.10      206.67      9.75 o 
   4   2  10     2601.36     2577.57     34.29 o 
   6   2  10        6.44       30.19      6.27 o 
   8   2  10     9779.88    10008.76    111.46 o 
  10   2  10      201.97      190.39     11.04 o 
  12   2  10     1455.24     1439.11     32.40 o 
  14   2  10      320.14      373.42     28.47 o 
  16   2  10       49.25       28.73     18.26 o 
  18   2  10       45.97       47.32     20.19 o 
  20   2  10       53.73      139.51     26.35 o 
 -21   3  10      359.09      401.50     35.63 o 
 -19   3  10      170.74      199.80     26.55 o 
 -17   3  10       14.15       19.90     15.50 o 
 -15   3  10     6439.54     6114.78     99.28 o 
 -13   3  10     1919.66     1965.29     52.43 o 
 -11   3  10    17543.29    17510.19    188.37 o 
  -9   3  10     7375.55     7057.84     84.93 o 
  -7   3  10    11641.71    11587.75    184.98 o 
  -5   3  10     4052.76     3972.81     50.91 o 
  -3   3  10     1507.05     1215.04     16.24 o 
  -1   3  10     4296.24     4879.97     59.11 o 
   1   3  10     7581.14     7817.89     87.91 o 
   3   3  10     6418.10     6544.96     76.69 o 
   5   3  10      225.81      413.97     14.16 o 
   7   3  10      133.47      105.90      9.34 o 
   9   3  10     1064.97     1223.81     29.45 o 
  11   3  10       44.66       52.63      9.46 o 
  13   3  10      471.25      498.11     19.75 o 
  15   3  10       12.17       24.84     16.03 o 
  17   3  10     3566.88     3421.27    138.36 o 
  19   3  10        0.49        2.17     18.97 o 
  21   3  10      391.84      404.09     38.39 o 
 -20   4  10      606.51      682.14     42.88 o 
 -18   4  10      175.88      198.43     36.12 o 
 -16   4  10     1086.59     1116.90     45.07 o 
 -14   4  10      871.49      789.29     37.36 o 
 -12   4  10      104.01       80.97     12.97 o 
 -10   4  10     2195.06     2321.70     46.05 o 
  -8   4  10    10112.73    10355.86    141.98 o 
  -6   4  10       29.50       38.31     14.60 o 
  -4   4  10     1023.44      811.80     29.15 o 
  -2   4  10     2205.34     2565.36     32.60 o 
   0   4  10     6165.50     6697.19     78.43 o 
   2   4  10     5616.90     6770.38     80.11 o 
   4   4  10     5865.22     6515.11     78.90 o 
   6   4  10     2043.60     2505.20     40.52 o 
   8   4  10     1607.37     1641.59     32.11 o 
  10   4  10     3927.57     3834.38     57.56 o 
  12   4  10      299.76      313.68     17.49 o 
  14   4  10     2254.32     2333.96     74.25 o 
  16   4  10       51.14       70.70     19.31 o 
  18   4  10       19.01       -3.32     17.49 o 
  20   4  10     1062.47     1292.86     66.43 o 
 -19   5  10       27.51       35.43     19.54 o 
 -17   5  10     2174.22     2264.81     67.51 o 
 -15   5  10      473.40      432.18     31.88 o 
 -13   5  10     1186.64     1122.76     43.37 o 
 -11   5  10        0.07       10.01     13.09 o 
  -9   5  10      141.33      113.01     17.23 o 
  -7   5  10      348.58      303.81     22.14 o 
  -5   5  10     5981.09     6340.51    147.40 o 
  -3   5  10       25.64       11.49      5.27 o 
  -1   5  10      128.19      107.82      8.61 o 
   1   5  10       58.27       50.36      8.21 o 
   3   5  10      580.44      722.71     20.37 o 
   5   5  10      170.00      190.09     12.99 o 
   7   5  10       56.95       89.73     11.09 o 
   9   5  10      332.62      322.47     17.05 o 
  11   5  10       49.61       43.82     10.80 o 
  13   5  10      170.91      191.56     16.36 o 
  15   5  10     2754.40     2829.29     71.48 o 
  17   5  10       97.33       88.22     21.63 o 
  19   5  10      110.63      120.95     26.01 o 
 -18   6  10      332.15      311.24     32.32 o 
 -16   6  10       35.75       24.39     19.13 o 
 -14   6  10        0.50       12.76     15.01 o 
 -12   6  10      106.44      153.51     27.85 o 
 -10   6  10     5372.88     5121.25    122.87 o 
  -8   6  10     1927.59     1781.83     50.33 o 
  -6   6  10     2750.30     2833.17     64.51 o 
  -4   6  10     1571.89     1466.65     25.93 o 
  -2   6  10       22.13       16.50      4.65 o 
   0   6  10      507.74      421.61     15.80 o 
   2   6  10     2566.08     2428.26     40.79 o 
   4   6  10     1259.78     1294.44     29.43 o 
   6   6  10      753.26      849.74     24.42 o 
   8   6  10      416.60      529.10     21.26 o 
  10   6  10        0.13       -8.96      8.96 o 
  12   6  10      394.64      479.31     22.51 o 
  14   6  10     2068.46     2280.54     72.65 o 
  16   6  10      664.46      737.30     58.45 o 
  18   6  10      199.47      223.66     28.98 o 
 -17   7  10      279.97      299.35     32.27 o 
 -15   7  10      398.41      358.73     32.27 o 
 -13   7  10      669.42      714.74     39.26 o 
 -11   7  10     2402.32     2210.90    122.90 o 
  -9   7  10      160.19      150.92     20.50 o 
  -7   7  10     1505.91     1372.81     44.65 o 
  -5   7  10       52.36       56.03     14.61 o 
  -3   7  10     5525.46     4928.77     75.43 o 
  -1   7  10        0.46        5.10      6.95 o 
   1   7  10     2263.14     2273.41     40.26 o 
   3   7  10     1249.85     1090.16     27.97 o 
   5   7  10     1183.54      977.97     27.15 o 
   7   7  10      805.61      760.16     25.43 o 
   9   7  10      507.85      537.06     30.28 o 
  11   7  10     1577.69     1302.07     34.31 o 
  13   7  10     1152.80     1151.47     34.19 o 
  15   7  10        0.97       -4.78     16.12 o 
  17   7  10       10.43       15.60     26.98 o 
 -16   8  10      223.88      228.23     29.69 o 
 -14   8  10        0.34       15.13     16.81 o 
 -12   8  10     1064.23     1012.15     46.21 o 
 -10   8  10     1840.75     1625.85     90.19 o 
  -8   8  10      575.22      609.69     34.63 o 
  -6   8  10     1416.49     1282.90     44.49 o 
  -4   8  10     1426.95     1156.23     65.05 o 
  -2   8  10     9123.89     8726.06    119.91 o 
   0   8  10     1115.75     1120.35     32.79 o 
   2   8  10      656.60      495.97     20.58 o 
   4   8  10     1842.30     1917.58     39.88 o 
   6   8  10     4501.11     3941.28     63.05 o 
   8   8  10     4989.69     5030.11     75.49 o 
  10   8  10     1023.13      914.76     30.04 o 
  12   8  10      356.17      389.51     23.25 o 
  14   8  10      250.31      295.41     34.46 o 
  16   8  10      312.26      374.91     49.62 o 
 -15   9  10       34.61       10.46     18.92 o 
 -13   9  10      835.66      792.72     44.58 o 
 -11   9  10     1799.66     1681.65     57.66 o 
  -9   9  10       55.00       70.96     29.25 o 
  -7   9  10     1183.87     1085.46     44.52 o 
  -5   9  10     7447.00     6738.73    141.24 o 
  -3   9  10      501.70      489.66     31.06 o 
  -1   9  10       95.57       38.81     12.60 o 
   1   9  10      560.69      544.52     26.16 o 
   3   9  10     3931.16     3928.87     63.40 o 
   5   9  10     1324.04     1154.22     34.25 o 
   7   9  10      375.43      378.44     21.79 o 
   9   9  10       10.61        8.96     11.56 o 
  11   9  10       77.78       96.05     17.14 o 
  13   9  10      131.49      142.07     20.37 o 
  15   9  10      217.50      246.14     42.00 o 
 -14  10  10      266.95      220.93     30.42 o 
 -12  10  10        4.72        0.77     17.42 o 
 -10  10  10      352.06      374.04     33.45 o 
  -8  10  10      101.91      129.94     22.91 o 
  -6  10  10      154.90      158.20     23.66 o 
  -4  10  10        0.67       -1.64     14.53 o 
  -2  10  10      166.80      183.97     23.54 o 
   0  10  10        6.56       18.93     17.91 o 
   2  10  10      993.81     1031.80     35.88 o 
   4  10  10      140.11      197.87     17.95 o 
   6  10  10      174.92      212.43     18.66 o 
   8  10  10      828.79      839.44     34.65 o 
  10  10  10       10.43        7.51     14.48 o 
  12  10  10     1032.44     1113.02     47.50 o 
  14  10  10      101.21      138.81     36.29 o 
 -11  11  10     1485.49     1549.99     59.94 o 
  -9  11  10       43.27       14.98     17.80 o 
  -7  11  10      102.47      108.78     23.47 o 
  -5  11  10        0.01       13.43     16.64 o 
  -3  11  10       99.37       55.01     19.64 o 
  -1  11  10      434.77      456.15     65.45 o 
   1  11  10     1103.25     1092.17     55.61 o 
   3  11  10      640.35      799.14     35.10 o 
   5  11  10       26.27       78.15     19.55 o 
   7  11  10       32.93       34.45     17.39 o 
   9  11  10     1392.77     1622.01     54.87 o 
  11  11  10       17.20       47.02     22.30 o 
  -8  12  10     1422.74     1483.24     59.49 o 
  -6  12  10      182.09      178.29     27.39 o 
  -4  12  10     2735.13     2940.05     81.01 o 
  -2  12  10      470.36      591.26     39.47 o 
   0  12  10      655.03      717.08     43.44 o 
   2  12  10      590.87      561.87     43.45 o 
   4  12  10      254.01      268.77     33.96 o 
   6  12  10     2410.84     2577.47     70.89 o 
   8  12  10        5.80      -10.81     20.49 o 
  -1  13  10       53.24       41.78     27.00 o 
   1  13  10      334.75      331.57     43.27 o 
 -21   1  11      164.19      230.75     42.51 o 
 -19   1  11       72.46       78.42     29.42 o 
 -17   1  11      159.39      132.96     15.35 o 
 -15   1  11       11.59       20.02     10.11 o 
 -13   1  11      309.36      315.26     17.28 o 
 -11   1  11     3058.98     3229.88     50.90 o 
  -9   1  11      765.61     1018.70     23.88 o 
  -7   1  11     5104.61     4787.94     61.54 o 
  -5   1  11      458.29      541.46     16.29 o 
  -3   1  11    12107.56    12211.99    128.96 o 
  -1   1  11    11577.73    10895.48    115.84 o 
   1   1  11      882.62      810.73     19.46 o 
   3   1  11     2022.74     1739.05     24.35 o 
   5   1  11    17218.17    18347.28    159.82 o 
   7   1  11     4068.36     4464.99     76.96 o 
   9   1  11      170.29      168.35     16.93 o 
  11   1  11      586.82      764.42     32.91 o 
  13   1  11     8133.36     8048.74    138.44 o 
  15   1  11     2058.92     1919.71     83.54 o 
  17   1  11       19.28       36.09     18.84 o 
  19   1  11      740.27      707.15     43.01 o 
  21   1  11       30.89       26.73     29.47 o 
 -20   2  11       30.78       25.86     19.24 o 
 -18   2  11      166.97      173.98     20.54 o 
 -16   2  11       62.79       22.72     13.12 o 
 -14   2  11      106.10      134.34     15.71 o 
 -12   2  11     4443.86     4063.97     60.46 o 
 -10   2  11     2101.64     2226.52     38.45 o 
  -8   2  11        1.54       10.92      6.06 o 
  -6   2  11        0.04        9.14     12.31 o 
  -4   2  11     1160.84     1117.22     18.36 o 
  -2   2  11     1601.66     1636.12     27.03 o 
   0   2  11     3124.08     3029.78     42.19 o 
   2   2  11     1423.97     1513.17     25.99 o 
   4   2  11     1901.76     1933.04     30.22 o 
   6   2  11      699.64      729.05     18.32 o 
   8   2  11     5508.13     5655.57     69.59 o 
  10   2  11     1066.51      982.77     21.70 o 
  12   2  11     1613.64     1655.89     31.32 o 
  14   2  11     5945.90     5956.82    109.92 o 
  16   2  11      369.95      321.01     29.33 o 
  18   2  11      480.42      460.69     35.67 o 
  20   2  11      504.52      488.30     38.77 o 
 -21   3  11      288.13      354.15     37.31 o 
 -19   3  11       81.33       87.55     21.25 o 
 -17   3  11      425.38      418.70     32.25 o 
 -15   3  11      224.45      258.49     21.06 o 
 -13   3  11     2616.67     2691.19     55.02 o 
 -11   3  11     4424.40     4406.74     64.86 o 
  -9   3  11     4881.14     5063.01     93.66 o 
  -7   3  11     1006.28     1005.48     25.89 o 
  -5   3  11     7601.17     7797.59    100.45 o 
  -3   3  11     2282.72     2473.04     32.44 o 
  -1   3  11       25.12       67.55      7.46 o 
   1   3  11       46.13       26.52      6.37 o 
   3   3  11     6207.35     6570.92     77.48 o 
   5   3  11     1204.40     1208.77     24.27 o 
   7   3  11       62.48       71.65      8.61 o 
   9   3  11     5771.40     6116.54     77.29 o 
  11   3  11      186.87      185.91     14.26 o 
  13   3  11      104.26      125.28     19.41 o 
  15   3  11     1188.80     1106.66     44.59 o 
  17   3  11      521.48      485.71     35.12 o 
  19   3  11       19.27        9.79     19.41 o 
  21   3  11      294.99      350.94     37.33 o 
 -20   4  11       20.84        3.03     18.34 o 
 -18   4  11      430.33      570.19     38.13 o 
 -16   4  11     1327.67     1286.60     48.24 o 
 -14   4  11     1226.89     1162.19     45.08 o 
 -12   4  11      123.32      119.05     18.48 o 
 -10   4  11     5572.41     5966.82    118.33 o 
  -8   4  11     2674.85     2695.60     40.16 o 
  -6   4  11      407.34      515.77     25.12 o 
  -4   4  11      314.04      324.54     20.21 o 
  -2   4  11      163.71      144.50      8.09 o 
   0   4  11     2291.59     2345.16     39.42 o 
   2   4  11      218.61      142.27     11.22 o 
   4   4  11     5295.98     5199.39     66.66 o 
   6   4  11     6928.67     6682.40     82.36 o 
   8   4  11       30.91       83.31     10.20 o 
  10   4  11        0.84       22.03      9.01 o 
  12   4  11       36.92       36.49     10.44 o 
  14   4  11     3530.52     3135.88     74.23 o 
  16   4  11        0.01        3.39     15.92 o 
  18   4  11      387.28      419.98     35.31 o 
  20   4  11     2297.07     2346.10     73.61 o 
 -19   5  11      877.97      849.91     60.29 o 
 -17   5  11       82.45       76.77     20.87 o 
 -15   5  11      262.41      234.98     26.27 o 
 -13   5  11     8804.32     8180.29    170.66 o 
 -11   5  11     1880.32     1784.29     57.43 o 
  -9   5  11     8904.35     8553.17    140.23 o 
  -7   5  11      818.26      771.76     35.28 o 
  -5   5  11     5749.33     5943.82    104.70 o 
  -3   5  11     3385.41     3562.97     73.81 o 
  -1   5  11     2710.96     2780.88     41.48 o 
   1   5  11     4971.65     4636.48     61.59 o 
   3   5  11     3197.34     3104.46     47.43 o 
   5   5  11     3155.17     3256.81     49.82 o 
   7   5  11     3257.68     3118.05     49.76 o 
   9   5  11       86.80       67.54     11.33 o 
  11   5  11      168.40      144.71     17.93 o 
  13   5  11     1658.06     1559.97     64.05 o 
  15   5  11      544.77      493.67     33.70 o 
  17   5  11        8.76      -13.30     15.93 o 
  19   5  11      409.91      476.48     45.01 o 
 -18   6  11      192.89      208.44     27.84 o 
 -16   6  11      428.32      449.56     34.57 o 
 -14   6  11       10.61       16.69     16.08 o 
 -12   6  11     7868.71     7673.93    134.57 o 
 -10   6  11    18699.50    17694.89    249.53 o 
  -8   6  11     2835.25     2783.17     93.80 o 
  -6   6  11        3.55       -2.29     11.07 o 
  -4   6  11     2080.89     2018.90     51.16 o 
  -2   6  11     1078.13     1198.23     26.47 o 
   0   6  11     1416.51     1399.64     28.55 o 
   2   6  11     1642.38     1556.01     31.66 o 
   4   6  11       73.74       93.14     11.47 o 
   6   6  11    10571.08    10736.67    125.69 o 
   8   6  11      148.98      116.95     13.04 o 
  10   6  11      862.21      934.73     27.90 o 
  12   6  11     2852.36     2665.15     58.16 o 
  14   6  11      809.47      662.76     60.70 o 
  16   6  11       54.85       58.76     19.96 o 
  18   6  11        2.27      -10.09     18.05 o 
 -17   7  11      233.09      237.52     29.86 o 
 -15   7  11      799.40      765.65     42.89 o 
 -13   7  11       43.09       24.62     16.78 o 
 -11   7  11     1881.92     1782.14     55.87 o 
  -9   7  11     1464.90     1301.06     45.72 o 
  -7   7  11     2463.33     2241.38     62.67 o 
  -5   7  11      291.98      266.35     24.53 o 
  -3   7  11      281.50      202.38     14.67 o 
  -1   7  11     1045.64      940.34     23.34 o 
   1   7  11     1665.08     1608.24     33.27 o 
   3   7  11     5125.42     5085.00     71.20 o 
   5   7  11     1894.38     1977.41     44.97 o 
   7   7  11     2372.90     2134.72     42.49 o 
   9   7  11     1134.53     1027.51     29.78 o 
  11   7  11     1330.90     1288.13     34.41 o 
  13   7  11      155.15      125.61     16.22 o 
  15   7  11      618.62      654.64     38.41 o 
  17   7  11      509.77      622.55     48.25 o 
 -16   8  11      933.76      942.77     54.04 o 
 -14   8  11        3.75        8.93     16.89 o 
 -12   8  11      258.93      242.74     30.03 o 
 -10   8  11       72.65       86.55     19.39 o 
  -8   8  11      585.95      526.55     33.10 o 
  -6   8  11       60.35       83.76     17.87 o 
  -4   8  11      521.66      531.78     32.92 o 
  -2   8  11     1206.74     1063.44     31.44 o 
   0   8  11     2061.16     2115.48     39.82 o 
   2   8  11      979.24     1040.59     28.26 o 
   4   8  11     3625.32     3513.68     66.04 o 
   6   8  11       63.64       75.87     12.79 o 
   8   8  11      486.97      457.93     22.93 o 
  10   8  11        0.00       -4.16     11.08 o 
  12   8  11     1995.90     2163.02     47.59 o 
  14   8  11       48.11       66.36     22.98 o 
  16   8  11        4.93       29.82     45.48 o 
 -15   9  11       39.46       51.73     22.35 o 
 -13   9  11      172.51      197.19     27.78 o 
 -11   9  11      991.96      898.43     46.50 o 
  -9   9  11      228.99      242.80     27.30 o 
  -7   9  11       18.25       30.38     16.59 o 
  -5   9  11      185.68      118.62     20.56 o 
  -3   9  11     3005.10     2546.78     65.67 o 
  -1   9  11     2863.29     2681.70     86.28 o 
   1   9  11     2392.08     1910.98     73.71 o 
   3   9  11      519.59      422.03     21.45 o 
   5   9  11      844.03     1047.40     37.70 o 
   7   9  11       11.69        0.84     10.73 o 
   9   9  11     3980.52     4122.75     69.11 o 
  11   9  11        6.30        8.15     13.79 o 
  13   9  11      482.26      537.00     41.76 o 
  15   9  11      343.08      400.38     51.63 o 
 -12  10  11      295.33      244.13     44.60 o 
 -10  10  11      378.89      341.63     32.65 o 
  -8  10  11     2330.56     2106.71     99.26 o 
  -6  10  11      613.35      644.00     38.84 o 
  -4  10  11      282.02      319.89     37.51 o 
  -2  10  11      298.10      301.59     36.74 o 
   0  10  11      259.61      306.64     28.17 o 
   2  10  11     1484.39     1341.05     40.37 o 
   4  10  11      682.47      745.57     32.18 o 
   6  10  11      151.69      228.62     19.17 o 
   8  10  11     3052.72     3085.88     65.14 o 
  10  10  11       10.18       24.72     15.04 o 
  12  10  11      570.27      652.13     38.30 o 
 -11  11  11     1282.62     1252.86     56.71 o 
  -9  11  11     2157.27     2146.40     71.43 o 
  -7  11  11        3.40       20.23     18.90 o 
  -5  11  11      298.00      319.26     31.80 o 
  -3  11  11        3.98       14.95     16.80 o 
  -1  11  11      511.22      558.68     36.72 o 
   1  11  11      232.06      199.13     25.73 o 
   3  11  11     1017.66      895.71     36.77 o 
   5  11  11       41.04       47.19     23.99 o 
   7  11  11     1157.33     1118.39     45.50 o 
   9  11  11      275.85      375.54     27.67 o 
  11  11  11      989.09      933.78     45.31 o 
  -8  12  11      437.32      429.85     43.82 o 
  -6  12  11      315.95      308.27     33.22 o 
  -4  12  11      359.19      400.52     35.70 o 
  -2  12  11     2732.88     2930.17     79.59 o 
   0  12  11      790.64      787.97     43.54 o 
   2  12  11      140.40      165.63     31.62 o 
   4  12  11     3959.48     4290.99    111.81 o 
   6  12  11      573.12      660.99     46.62 o 
   8  12  11       71.86       49.47     34.42 o 
 -20   0  12      167.15      153.51     34.13 o 
 -18   0  12      252.15      218.74     27.80 o 
 -16   0  12      323.41      340.14     33.48 o 
 -14   0  12     1533.77     1525.90     50.20 o 
 -12   0  12       44.08       69.73     16.60 o 
 -10   0  12    19977.45    21237.27    315.04 o 
  -8   0  12    32879.07    34879.24    491.50 o 
  -6   0  12    80425.57    86378.82   1168.55 o 
  -4   0  12     1681.93     1660.23     40.52 o 
  -2   0  12     3699.19     3794.34     70.03 o 
   0   0  12    71167.13    71981.57    973.02 o 
   2   0  12    34192.75    34957.16    540.27 o 
   4   0  12     2852.02     3519.39     95.80 o 
   6   0  12     1457.50     1353.31     50.16 o 
   8   0  12     6352.20     5674.07    133.07 o 
  10   0  12     1487.26     1329.37     56.72 o 
  12   0  12      417.89      319.19     35.02 o 
  14   0  12     7452.81     6725.48    169.29 o 
  16   0  12     2521.21     2387.35     93.84 o 
  18   0  12     8157.83     7697.05    200.14 o 
  20   0  12      910.14      771.37     64.79 o 
 -21   1  12        0.02       34.72     22.80 o 
 -19   1  12      300.61      313.70     25.95 o 
 -17   1  12       87.49       57.38     15.41 o 
 -15   1  12       71.40       48.03     11.81 o 
 -13   1  12     1289.58     1077.38     28.54 o 
 -11   1  12     1462.77     1467.20     31.54 o 
  -9   1  12     3692.19     3733.17     53.84 o 
  -7   1  12      252.64      237.51     14.74 o 
  -5   1  12     2433.26     2644.83     39.34 o 
  -3   1  12      209.60      234.81     10.50 o 
  -1   1  12     3711.44     3453.71     46.02 o 
   1   1  12      569.30      847.83     23.20 o 
   3   1  12      552.55      442.87     13.33 o 
   5   1  12       33.04       25.95      3.29 o 
   7   1  12     4747.54     4783.00     92.09 o 
   9   1  12     1976.49     1958.85     48.24 o 
  11   1  12     2474.36     2370.61     57.21 o 
  13   1  12      542.88      543.43     31.32 o 
  15   1  12     3364.76     3284.59     84.82 o 
  17   1  12      272.13      237.59     27.57 o 
  19   1  12       48.87       14.54     19.46 o 
  21   1  12       63.34       47.33     22.95 o 
 -20   2  12     1390.10     1477.25     55.17 o 
 -18   2  12      127.01      114.94     18.14 o 
 -16   2  12     4180.19     4190.65     77.63 o 
 -14   2  12        4.59       10.20      9.51 o 
 -12   2  12     2079.30     1944.44     37.91 o 
 -10   2  12     1792.22     1770.41     33.50 o 
  -8   2  12      857.23      967.78     22.44 o 
  -6   2  12      176.26      209.11     12.31 o 
  -4   2  12     3081.95     3197.65     43.64 o 
  -2   2  12    17484.15    18658.79    190.66 o 
   0   2  12     2304.57     2375.11     35.67 o 
   2   2  12      156.18      233.93     11.50 o 
   4   2  12    11658.90    12157.20    130.00 o 
   6   2  12      128.28      133.29      8.46 o 
   8   2  12     3172.05     3754.97     61.82 o 
  10   2  12     2337.06     2425.98     37.55 o 
  12   2  12     2050.49     2163.89     65.88 o 
  14   2  12     5807.42     5603.18    106.36 o 
  16   2  12      515.19      496.10     34.16 o 
  18   2  12      372.91      381.80     34.09 o 
  20   2  12      937.26      882.57     48.55 o 
 -21   3  12     2314.76     2606.07     76.43 o 
 -19   3  12      139.89      138.87     24.22 o 
 -17   3  12     1723.56     1772.32     57.41 o 
 -15   3  12     6688.32     6401.94    101.67 o 
 -13   3  12      208.95      205.81     17.88 o 
 -11   3  12      606.88      669.62     27.27 o 
  -9   3  12     1371.81     1552.45     36.08 o 
  -7   3  12        9.41       13.64      8.97 o 
  -5   3  12      548.42      417.21     26.24 o 
  -3   3  12    27335.29    27774.45    254.53 o 
  -1   3  12      485.92      404.67     14.28 o 
   1   3  12      751.82      746.62     26.94 o 
   3   3  12    25654.82    26804.19    268.68 o 
   5   3  12      109.31      195.09     12.15 o 
   7   3  12     1633.91     1642.45     30.23 o 
   9   3  12     4875.21     4859.34     65.02 o 
  11   3  12        5.20       14.61      7.77 o 
  13   3  12     2385.17     2443.86     62.59 o 
  15   3  12      486.86      429.96     31.83 o 
  17   3  12      144.62       92.56     21.35 o 
  19   3  12     1996.46     1928.12     65.03 o 
  21   3  12       14.78       16.64     22.06 o 
 -20   4  12      261.36      230.49     29.93 o 
 -18   4  12       66.53       81.53     21.00 o 
 -16   4  12     1651.15     1405.77    100.26 o 
 -14   4  12      422.05      415.26     30.05 o 
 -12   4  12      396.17      287.54     25.06 o 
 -10   4  12     1163.37     1337.65     33.97 o 
  -8   4  12      128.51      148.08     11.91 o 
  -6   4  12      494.45      760.38     45.39 o 
  -4   4  12     1357.80     1423.12     52.27 o 
  -2   4  12     9815.67    10679.79    117.29 o 
   0   4  12     3600.17     3834.63     52.15 o 
   2   4  12     5285.71     5142.45     65.86 o 
   4   4  12        0.69       19.37     10.14 o 
   6   4  12      685.50      678.09     20.03 o 
   8   4  12     1559.04     1454.76     30.56 o 
  10   4  12    10271.83    10114.34    167.38 o 
  12   4  12      708.86      673.59     23.04 o 
  14   4  12      521.67      545.76     33.58 o 
  16   4  12      230.45      282.59     29.12 o 
  18   4  12      814.57      872.82     46.14 o 
  20   4  12      195.60      236.06     31.70 o 
 -19   5  12        0.55        0.21     19.08 o 
 -17   5  12      498.38      455.26     35.37 o 
 -15   5  12      154.98      167.04     23.89 o 
 -13   5  12     3004.34     2824.96     79.97 o 
 -11   5  12    13813.39    12911.26    193.50 o 
  -9   5  12       64.95       57.71     20.09 o 
  -7   5  12     2110.73     1888.85     49.95 o 
  -5   5  12      466.93      493.11     26.10 o 
  -3   5  12      760.69      764.96     17.77 o 
  -1   5  12     3849.07     4518.42     67.62 o 
   1   5  12        6.54       22.14      7.52 o 
   3   5  12      433.08      394.07     16.53 o 
   5   5  12      847.64      985.56     27.76 o 
   7   5  12    10307.79    10102.62    118.76 o 
   9   5  12    14755.23    14422.03    161.98 o 
  11   5  12       56.34       40.40     10.99 o 
  13   5  12     2233.37     2086.76     58.59 o 
  15   5  12        3.57        5.92     15.68 o 
  17   5  12      147.72      192.04     27.02 o 
  19   5  12       34.75       41.80     22.80 o 
 -18   6  12       29.50       67.36     26.17 o 
 -16   6  12     2121.24     2174.98     80.45 o 
 -14   6  12      350.67      421.88     35.98 o 
 -12   6  12       43.61       40.95     16.69 o 
 -10   6  12     3021.35     2903.86     70.29 o 
  -8   6  12      118.79      148.04     19.58 o 
  -6   6  12      369.42      458.96     32.31 o 
  -4   6  12        1.11        2.38     10.72 o 
  -2   6  12      467.10      519.08     12.94 o 
   0   6  12     6291.13     5919.40     75.80 o 
   2   6  12        1.50        3.05      7.64 o 
   4   6  12    11641.44    11710.18    134.12 o 
   6   6  12       60.89       79.25     14.27 o 
   8   6  12      117.27      191.81     37.21 o 
  10   6  12      185.25      188.45     15.92 o 
  12   6  12     1445.42     1419.15     35.93 o 
  14   6  12     3902.24     3600.23     84.75 o 
  16   6  12      110.24      122.94     26.31 o 
  18   6  12       73.05       21.52     20.04 o 
 -17   7  12        0.18        7.86     17.60 o 
 -15   7  12      260.60      292.22     31.21 o 
 -13   7  12      771.53      626.45     38.03 o 
 -11   7  12      216.95      209.28     24.92 o 
  -9   7  12        9.48       19.48     14.74 o 
  -7   7  12      839.04      926.25     61.27 o 
  -5   7  12        0.37        5.37     12.04 o 
  -3   7  12      837.47      698.50     34.30 o 
  -1   7  12      911.43     1008.20     24.32 o 
   1   7  12      935.80      889.68     25.33 o 
   3   7  12    11878.14    11534.91    134.12 o 
   5   7  12        3.71       13.52      9.89 o 
   7   7  12        7.53       20.04     10.30 o 
   9   7  12      407.83      371.20     21.54 o 
  11   7  12       83.61       65.88     13.62 o 
  13   7  12      322.12      365.00     44.74 o 
  15   7  12      201.33      193.30     25.68 o 
  17   7  12      684.68      771.43     52.58 o 
 -16   8  12      683.95      630.18     43.03 o 
 -14   8  12      325.57      295.99     31.03 o 
 -12   8  12      529.48      488.78     35.71 o 
 -10   8  12     2975.32     2668.87     79.49 o 
  -8   8  12      685.09      645.68     36.47 o 
  -6   8  12     3643.11     3205.47     75.01 o 
  -4   8  12       52.17       93.50     17.75 o 
  -2   8  12     1356.60     1350.33     35.92 o 
   0   8  12      980.15      737.18     50.57 o 
   2   8  12       15.18       34.17     10.15 o 
   4   8  12     2304.86     1970.05     41.01 o 
   6   8  12     5142.94     4944.51     82.69 o 
   8   8  12      140.32      100.60     14.29 o 
  10   8  12       14.61       18.01     11.77 o 
  12   8  12      404.33      391.62     24.54 o 
  14   8  12      135.75      166.34     28.96 o 
  16   8  12        7.63      -23.05     23.05 o 
 -15   9  12      762.47      733.29     46.29 o 
 -13   9  12      166.32      162.50     26.18 o 
 -11   9  12       12.46       -3.22     16.57 o 
  -9   9  12     1050.51      978.76     61.18 o 
  -7   9  12     6971.47     6294.85    119.94 o 
  -5   9  12       55.37       38.30     16.46 o 
  -3   9  12      979.68      966.13     41.92 o 
  -1   9  12       26.09       10.31     14.86 o 
   1   9  12      234.79      242.07     19.86 o 
   3   9  12     1293.35     1222.45     32.83 o 
   5   9  12     3551.22     3533.06     60.86 o 
   7   9  12      370.02      438.84     23.23 o 
   9   9  12       86.90      106.27     15.85 o 
  11   9  12      252.76      310.21     24.66 o 
  13   9  12      288.29      284.02     33.95 o 
  15   9  12       92.40      119.57     34.40 o 
 -12  10  12        6.02        7.19     24.03 o 
 -10  10  12       10.71        6.83     20.05 o 
  -8  10  12      436.90      483.53     35.87 o 
  -6  10  12     1954.26     1884.41    100.57 o 
  -4  10  12      482.32      520.76     41.68 o 
  -2  10  12       24.10       10.86     15.67 o 
   0  10  12      560.07      567.99     35.24 o 
   2  10  12       58.55       50.38     14.93 o 
   4  10  12       19.54       34.87     14.20 o 
   6  10  12      506.17      596.23     26.98 o 
   8  10  12      206.30      231.02     28.64 o 
  10  10  12      330.17      417.90     28.07 o 
  12  10  12     1887.06     1911.34     59.85 o 
 -11  11  12      366.22      455.04     38.86 o 
  -9  11  12     1060.03      950.99     49.55 o 
  -7  11  12        3.31       -4.19     17.28 o 
  -5  11  12      366.70      369.24     33.59 o 
  -3  11  12        1.31      -13.08     16.32 o 
  -1  11  12     2606.19     2444.88     69.31 o 
   1  11  12       12.00        6.81     16.71 o 
   3  11  12      237.23      192.81     35.74 o 
   5  11  12       52.63       55.29     16.51 o 
   7  11  12       16.72       70.26     22.11 o 
   9  11  12      367.29      356.73     27.48 o 
  11  11  12     2891.14     3119.97     96.11 o 
  -6  12  12     1619.58     1711.81     62.84 o 
  -4  12  12       16.92      -17.73     17.73 o 
  -2  12  12        2.88       18.97     19.26 o 
   0  12  12       28.82       -1.58     19.40 o 
   2  12  12      363.78      400.74     56.36 o 
   4  12  12      122.47      156.64     29.48 o 
   6  12  12      587.29      684.92     53.07 o 
 -21   1  13      989.16     1087.45     73.49 o 
 -19   1  13     1186.70     1247.48     53.92 o 
 -17   1  13     1985.31     2005.33     51.18 o 
 -15   1  13       59.75       36.46     12.97 o 
 -13   1  13      460.30      421.55     23.53 o 
 -11   1  13       74.16       70.76     10.37 o 
  -9   1  13      136.60      127.79     10.99 o 
  -7   1  13     1447.17     1597.74     34.63 o 
  -5   1  13    29538.28    31172.79    310.28 o 
  -3   1  13       93.91      121.58      9.16 o 
  -1   1  13     1889.67     2053.31     39.20 o 
   1   1  13     3998.54     4038.17     58.28 o 
   3   1  13        2.75        0.47      6.69 o 
   5   1  13       51.97      161.80      6.47 o 
   7   1  13      467.02      462.75     31.40 o 
   9   1  13     3494.46     3239.86     66.55 o 
  11   1  13     5411.81     5533.25    117.34 o 
  13   1  13      552.22      580.96     32.66 o 
  15   1  13     2590.54     2352.00     64.58 o 
  17   1  13      111.70       86.96     26.63 o 
  19   1  13      339.45      281.91     32.54 o 
  21   1  13       95.23       89.26     26.41 o 
 -20   2  13       49.04       52.51     20.71 o 
 -18   2  13      223.03      237.83     29.01 o 
 -16   2  13       46.88       28.22     13.37 o 
 -14   2  13      971.01      915.90     32.70 o 
 -12   2  13       12.64       14.93      8.54 o 
 -10   2  13      958.20      977.47     24.22 o 
  -8   2  13       25.98       31.91      8.32 o 
  -6   2  13      113.86      174.72     10.05 o 
  -4   2  13      580.29      812.96     22.64 o 
  -2   2  13     2122.91     2246.62     34.92 o 
   0   2  13     1303.51     1687.97     29.18 o 
   2   2  13     4509.26     4740.89     59.99 o 
   4   2  13    11098.63    11365.74    123.47 o 
   6   2  13      924.25      873.18     48.49 o 
   8   2  13      110.26       92.32      7.96 o 
  10   2  13      120.92      199.00     16.43 o 
  12   2  13     2958.04     2907.27     67.86 o 
  14   2  13     1083.93      970.29     53.14 o 
  16   2  13      811.86      708.11     41.66 o 
  18   2  13      568.87      533.04     38.84 o 
  20   2  13      837.61      892.91     49.70 o 
 -19   3  13     2735.54     2905.54     78.30 o 
 -17   3  13        0.08      -11.44     14.22 o 
 -15   3  13     1606.23     1451.62     49.93 o 
 -13   3  13        9.50        3.72     10.80 o 
 -11   3  13     7021.67     7160.84    103.97 o 
  -9   3  13       10.60       14.48      9.57 o 
  -7   3  13       53.04       70.80     10.11 o 
  -5   3  13     5155.93     5220.92     77.73 o 
  -3   3  13     1675.12     1772.26     29.56 o 
  -1   3  13     5300.38     5560.49     68.51 o 
   1   3  13     3668.12     4268.21     56.29 o 
   3   3  13       46.56       70.27     20.13 o 
   5   3  13    15211.48    15410.58    163.79 o 
   7   3  13     3994.96     4201.16     57.33 o 
   9   3  13     2257.19     2303.57     38.65 o 
  11   3  13       65.85       75.04      9.75 o 
  13   3  13       88.53      122.34     19.97 o 
  15   3  13       25.73       20.72     16.72 o 
  17   3  13      576.50      597.30     39.47 o 
  19   3  13      420.26      451.75     37.29 o 
 -20   4  13       10.75      -14.01     18.04 o 
 -18   4  13      359.98      387.75     33.71 o 
 -16   4  13       72.63       82.89     20.22 o 
 -14   4  13      477.31      452.88     37.00 o 
 -12   4  13       31.76       51.82     15.98 o 
 -10   4  13      552.95      510.86     22.01 o 
  -8   4  13     1519.33     1535.37     33.89 o 
  -6   4  13      918.13      830.73     23.13 o 
  -4   4  13    10727.47    11734.28    172.82 o 
  -2   4  13     3070.83     3194.82     45.66 o 
   0   4  13      515.36      691.65     18.96 o 
   2   4  13     5619.59     5837.66     73.41 o 
   4   4  13     4575.21     4736.02     63.33 o 
   6   4  13     5938.50     5824.45     91.28 o 
   8   4  13       17.59       27.87      9.80 o 
  10   4  13       56.62       40.15      9.90 o 
  12   4  13      984.99     1004.35     40.02 o 
  14   4  13       16.94       -4.75     14.09 o 
  16   4  13       90.49       99.33     21.82 o 
  18   4  13       28.24       38.77     20.91 o 
  20   4  13       78.48       44.46     23.51 o 
 -19   5  13       15.98       15.68     19.18 o 
 -17   5  13       42.26       71.09     22.01 o 
 -15   5  13       19.44       23.98     16.11 o 
 -13   5  13     1896.19     1885.09     57.65 o 
 -11   5  13      375.49      350.21     27.64 o 
  -9   5  13     2199.88     2214.70     57.45 o 
  -7   5  13     1724.65     1686.53     47.78 o 
  -5   5  13       26.91       53.58     13.13 o 
  -3   5  13     1784.77     1982.22     38.28 o 
  -1   5  13      400.64      484.77     17.12 o 
   1   5  13      805.19      795.29     23.74 o 
   3   5  13        0.33       11.01      8.85 o 
   5   5  13      190.55      232.99     14.58 o 
   7   5  13      402.15      403.44     18.69 o 
   9   5  13       50.73       69.14     12.59 o 
  11   5  13     1069.01     1142.03     30.14 o 
  13   5  13      271.18      271.53     26.34 o 
  15   5  13        0.08      -14.72     14.72 o 
  17   5  13        0.17      -16.34     16.34 o 
  19   5  13      761.26      819.95     47.40 o 
 -18   6  13     1482.45     1405.41     58.63 o 
 -16   6  13     2862.28     2869.34     78.54 o 
 -14   6  13     4230.38     4134.03     93.69 o 
 -12   6  13     1749.95     1699.77     55.04 o 
 -10   6  13     1318.68     1362.27     47.03 o 
  -8   6  13      122.88      108.65     18.19 o 
  -6   6  13     1002.68     1008.55     52.31 o 
  -4   6  13     2854.20     2646.53     61.09 o 
  -2   6  13     2163.30     2291.94     60.71 o 
   0   6  13     2783.19     2821.30     45.07 o 
   2   6  13       35.01       58.08      9.93 o 
   4   6  13     1172.55     1093.40     34.25 o 
   6   6  13     3498.14     3180.19     52.47 o 
   8   6  13      522.06      536.59     22.40 o 
  10   6  13        4.85       27.20     10.74 o 
  12   6  13        1.37        0.95     10.47 o 
  14   6  13        0.10       17.93     15.45 o 
  16   6  13       17.45       50.12     19.25 o 
  18   6  13      212.96      184.97     33.84 o 
 -17   7  13     1105.03     1175.60     53.85 o 
 -15   7  13       11.36       22.33     17.43 o 
 -13   7  13      103.00      107.43     22.89 o 
 -11   7  13     6923.73     6597.32    123.97 o 
  -9   7  13     1643.26     1452.25     49.53 o 
  -7   7  13     2451.93     2360.65     61.89 o 
  -5   7  13       90.90      123.21     18.05 o 
  -3   7  13     4581.21     4377.04     97.71 o 
  -1   7  13      267.89      218.40     13.13 o 
   1   7  13     1612.75     1641.82     34.26 o 
   3   7  13        6.27       21.71      9.23 o 
   5   7  13     1858.00     1763.93     37.91 o 
   7   7  13       13.18       -5.11      9.46 o 
   9   7  13      218.86      227.16     17.59 o 
  11   7  13      649.27      604.39     25.82 o 
  13   7  13      891.67      971.87     51.97 o 
  15   7  13      500.49      526.70     36.41 o 
  17   7  13     1456.90     1565.67     69.58 o 
 -16   8  13      221.23      277.21     31.75 o 
 -14   8  13      278.27      242.92     29.80 o 
 -12   8  13      347.59      380.02     41.15 o 
 -10   8  13        8.35       13.98     16.25 o 
  -8   8  13     4272.67     4147.15     90.52 o 
  -6   8  13      829.17      772.88     37.97 o 
  -4   8  13     2926.15     2806.51     72.41 o 
  -2   8  13     2613.38     2515.66     63.21 o 
   0   8  13      278.55      251.69     19.16 o 
   2   8  13        0.00       -6.70      8.77 o 
   4   8  13      426.33      374.32     22.81 o 
   6   8  13        9.30       28.44     11.29 o 
   8   8  13     1945.80     1843.77     41.89 o 
  10   8  13      548.66      655.20     27.37 o 
  12   8  13      496.52      567.88     30.43 o 
  14   8  13        9.80       18.37     17.08 o 
  16   8  13     1270.09     1525.87     68.71 o 
 -15   9  13        1.48       -7.91     18.44 o 
 -13   9  13     1251.68     1186.80     79.40 o 
 -11   9  13      920.20      855.56     45.40 o 
  -9   9  13     1007.37     1044.80     82.35 o 
  -7   9  13     5491.11     5178.07    106.19 o 
  -5   9  13      646.04      580.91     35.56 o 
  -3   9  13     3803.03     3510.78     80.41 o 
  -1   9  13     2162.26     1771.22     54.02 o 
   1   9  13       34.75       28.97     12.61 o 
   3   9  13     4445.83     3927.21     64.22 o 
   5   9  13     2284.45     1957.58     43.41 o 
   7   9  13      521.32      622.73     26.63 o 
   9   9  13        1.17       10.55     11.95 o 
  11   9  13        0.05       -9.30     12.18 o 
  13   9  13      169.63      164.88     28.71 o 
  15   9  13        9.66       40.33     29.86 o 
 -12  10  13       46.52       19.12     19.34 o 
 -10  10  13     1988.94     2003.45     66.03 o 
  -8  10  13       69.48       61.29     20.12 o 
  -6  10  13      750.37      726.38     41.14 o 
  -4  10  13        4.22      -20.47     20.47 o 
  -2  10  13      552.07      532.97     46.31 o 
   0  10  13       10.00       17.76     15.75 o 
   2  10  13       29.52       35.35     16.71 o 
   4  10  13     1059.59     1166.51     43.50 o 
   6  10  13      460.06      518.92     26.48 o 
   8  10  13      319.95      434.44     25.16 o 
  10  10  13      118.43      131.86     20.48 o 
  12  10  13      381.68      473.40     47.52 o 
  -9  11  13       87.59      117.55     25.01 o 
  -7  11  13      839.33      780.73     45.27 o 
  -5  11  13     1690.97     1729.75     60.91 o 
  -3  11  13       35.53       24.69     19.08 o 
  -1  11  13      383.49      384.91     33.02 o 
   1  11  13     3647.48     3592.47     86.25 o 
   3  11  13      595.12      638.27     38.26 o 
   5  11  13      594.82      582.56     31.94 o 
   7  11  13      390.55      373.12     30.87 o 
   9  11  13      360.85      425.46     33.13 o 
  -6  12  13       18.37        5.43     18.85 o 
  -4  12  13     2070.20     2384.73    102.55 o 
  -2  12  13      166.56      227.29     30.12 o 
   0  12  13      941.03     1070.48     50.47 o 
   2  12  13     2949.45     3264.08    116.18 o 
   4  12  13      483.75      542.31     49.85 o 
   6  12  13     2572.00     2973.87    123.52 o 
 -20   0  14      534.59      580.13     69.92 o 
 -18   0  14      786.58      807.74     58.23 o 
 -16   0  14       51.98       58.27     18.59 o 
 -14   0  14      839.01      663.60     34.24 o 
 -12   0  14     2850.83     2889.87     70.38 o 
 -10   0  14      453.31      488.12     30.70 o 
  -8   0  14    12645.39    12742.99    200.28 o 
  -6   0  14      676.24      709.11     50.43 o 
  -4   0  14      127.65       55.47     11.11 o 
  -2   0  14     6463.04     7763.43    127.20 o 
   0   0  14    10913.29     9994.37    156.17 o 
   2   0  14    41517.61    44324.98    610.77 o 
   4   0  14     5136.22     5582.15     87.85 o 
   6   0  14     1559.09     1692.75     59.97 o 
   8   0  14      158.43      111.63     20.51 o 
  10   0  14      115.65       81.08     21.44 o 
  12   0  14      146.85      132.64     26.84 o 
  14   0  14     1565.82     1514.96     70.81 o 
  16   0  14      853.02      778.16    102.53 o 
  18   0  14      796.92      820.13     64.15 o 
  20   0  14      836.06      865.85     69.19 o 
 -21   1  14      410.06      443.23     43.28 o 
 -19   1  14      797.92      791.13     59.04 o 
 -17   1  14      978.97     1061.89     37.83 o 
 -15   1  14       85.99      137.72     17.57 o 
 -13   1  14     3628.08     3582.65     62.14 o 
 -11   1  14     2574.88     2532.88     55.34 o 
  -9   1  14     1249.64     1122.29     26.39 o 
  -7   1  14        0.63        0.82      6.27 o 
  -5   1  14     1528.37     1673.42     57.30 o 
  -3   1  14     2529.05     2713.90     40.87 o 
  -1   1  14     5524.42     5670.26     69.54 o 
   1   1  14      214.43      396.71     14.04 o 
   3   1  14       18.15       62.06      7.17 o 
   5   1  14     4126.79     4719.64     51.10 o 
   7   1  14      775.86      722.20     28.42 o 
   9   1  14      372.97      330.06     22.87 o 
  11   1  14      661.48      672.76     54.34 o 
  13   1  14       92.08       83.09     17.87 o 
  15   1  14      833.78      768.51     39.54 o 
  17   1  14      149.91      136.15     24.06 o 
  19   1  14       15.18       -3.84     18.89 o 
  21   1  14      310.73      335.26     36.95 o 
 -20   2  14      154.46      154.79     25.61 o 
 -18   2  14     2129.78     2208.71     64.60 o 
 -16   2  14      507.10      569.24     34.19 o 
 -14   2  14      164.02      124.84     16.65 o 
 -12   2  14     1671.92     1489.78     32.84 o 
 -10   2  14      552.31      477.01     17.90 o 
  -8   2  14      661.85      674.46     19.06 o 
  -6   2  14     5669.18     5835.08     72.65 o 
  -4   2  14     4992.96     4989.47     77.80 o 
  -2   2  14    20443.16    20792.83    232.25 o 
   0   2  14       13.12       35.09     13.19 o 
   2   2  14    19827.29    20110.99    206.37 o 
   4   2  14     6222.09     6595.65     78.75 o 
   6   2  14      256.49      332.53     21.82 o 
   8   2  14        1.57       10.41      3.97 o 
  10   2  14     2038.20     1813.09     54.89 o 
  12   2  14     2446.66     2516.95     63.93 o 
  14   2  14       53.85       89.29     19.33 o 
  16   2  14      818.68      832.66     42.65 o 
  18   2  14     4176.36     4117.64     97.05 o 
  20   2  14      386.07      484.32     40.90 o 
 -19   3  14     1314.11     1334.11     61.67 o 
 -17   3  14      215.70      189.55     37.64 o 
 -15   3  14     3360.63     3130.97     76.02 o 
 -13   3  14     7062.94     6677.41    102.54 o 
 -11   3  14      123.66      134.68     15.34 o 
  -9   3  14       37.00       65.26     11.42 o 
  -7   3  14     1344.04     1200.96     30.39 o 
  -5   3  14       16.73       29.15      4.49 o 
  -3   3  14       76.96      173.63     11.74 o 
  -1   3  14     8875.55     9607.85    108.36 o 
   1   3  14      963.32     1073.47     23.62 o 
   3   3  14     2376.66     2954.86     44.30 o 
   5   3  14        0.01       21.06     12.40 o 
   7   3  14     2276.71     2297.12     37.98 o 
   9   3  14        9.56       23.62      7.75 o 
  11   3  14        0.03        8.17     12.48 o 
  13   3  14     2200.99     2225.39     61.12 o 
  15   3  14        0.01       -4.17     15.21 o 
  17   3  14      843.60      809.85     43.73 o 
  19   3  14      192.01      198.47     29.15 o 
 -20   4  14       67.92      100.95     24.68 o 
 -18   4  14       13.34        9.72     18.28 o 
 -16   4  14      434.89      403.07     32.28 o 
 -14   4  14      226.33      183.58     22.58 o 
 -12   4  14        0.85      -11.80     11.80 o 
 -10   4  14     6275.59     5956.08    107.02 o 
  -8   4  14     1138.70     1222.51     30.33 o 
  -6   4  14     2983.65     2865.43     41.77 o 
  -4   4  14      698.97      600.47     39.45 o 
  -2   4  14      795.48      768.52     26.60 o 
   0   4  14     1895.47     1953.62     34.24 o 
   2   4  14      239.24      276.03     18.83 o 
   4   4  14     1102.00      970.25     29.77 o 
   6   4  14       43.73       62.65      9.78 o 
   8   4  14     7958.44     7816.33    120.28 o 
  10   4  14     3611.66     3789.07     57.79 o 
  12   4  14      868.74      840.23     38.82 o 
  14   4  14      595.80      560.05     35.23 o 
  16   4  14      136.31      105.32     22.25 o 
  18   4  14       10.69       12.70     19.22 o 
  20   4  14      844.89      916.96     51.25 o 
 -19   5  14       11.50       39.52     20.55 o 
 -17   5  14     2601.99     2439.97     71.85 o 
 -15   5  14     2703.99     2555.22     71.13 o 
 -13   5  14      369.46      386.56     30.43 o 
 -11   5  14        6.80       14.78     14.13 o 
  -9   5  14     5181.74     4967.16     95.23 o 
  -7   5  14    10570.47     9581.26    148.76 o 
  -5   5  14      337.33      260.96     26.69 o 
  -3   5  14      342.31      291.98     14.33 o 
  -1   5  14      496.52      386.69     16.03 o 
   1   5  14      699.04      622.27     19.79 o 
   3   5  14      128.04      155.39     12.51 o 
   5   5  14     8650.96     8393.37    102.11 o 
   7   5  14     7684.20     7954.16     99.33 o 
   9   5  14      281.11      240.13     16.21 o 
  11   5  14      698.13      702.44     24.75 o 
  13   5  14      838.51      883.53     63.72 o 
  15   5  14       31.75       -4.69     15.16 o 
  17   5  14      133.46       97.84     23.25 o 
  19   5  14       41.87       44.77     34.53 o 
 -18   6  14        6.59       31.65     19.82 o 
 -16   6  14      295.78      272.11     29.85 o 
 -14   6  14        3.10       16.08     16.25 o 
 -12   6  14     3368.87     3467.58     82.02 o 
 -10   6  14      648.76      660.40     35.92 o 
  -8   6  14     1614.54     1498.42     52.42 o 
  -6   6  14     1772.80     1640.22     48.52 o 
  -4   6  14      397.55      369.16     35.71 o 
  -2   6  14        6.32       12.52     10.25 o 
   0   6  14     2351.53     2406.35     41.33 o 
   2   6  14     1999.27     1735.24     36.32 o 
   4   6  14      536.62      545.89     24.62 o 
   6   6  14       93.54      123.23     13.56 o 
   8   6  14    24436.54    24182.66    256.39 o 
  10   6  14       60.17       41.87     11.93 o 
  12   6  14     2282.55     2330.76     74.43 o 
  14   6  14     1299.22     1356.88     58.14 o 
  16   6  14      935.19      958.99     46.64 o 
  18   6  14     1246.25     1329.65     56.34 o 
 -17   7  14      381.52      418.73     73.15 o 
 -15   7  14       27.80      -10.98     20.60 o 
 -13   7  14        1.32       -2.60     15.02 o 
 -11   7  14     3425.01     3386.99    212.91 o 
  -9   7  14     4438.34     4261.14     91.15 o 
  -7   7  14      436.70      390.02     28.92 o 
  -5   7  14       15.61       23.63     13.99 o 
  -3   7  14      210.53      270.13     25.10 o 
  -1   7  14      330.64      440.44     20.15 o 
   1   7  14       43.46       61.07     10.78 o 
   3   7  14      884.62      831.96     25.52 o 
   5   7  14     2172.59     1865.84     39.59 o 
   7   7  14     1321.13     1367.38     34.35 o 
   9   7  14      858.77      719.94     26.58 o 
  11   7  14     1381.70     1248.38     34.65 o 
  13   7  14      260.99      240.58     26.23 o 
  15   7  14      432.39      465.23     35.15 o 
  17   7  14      436.71      432.84     37.09 o 
 -16   8  14      913.48      811.42     47.67 o 
 -14   8  14      933.04      972.37     71.62 o 
 -12   8  14      547.67      479.28     36.07 o 
 -10   8  14     1169.63     1089.37     59.68 o 
  -8   8  14      353.15      328.36     29.58 o 
  -6   8  14     5312.62     4706.48     96.83 o 
  -4   8  14      168.52      169.64     23.14 o 
  -2   8  14      376.92      237.88     24.08 o 
   0   8  14      269.17      171.58     17.31 o 
   2   8  14      713.61     1032.30     48.03 o 
   4   8  14      157.52      198.82     16.64 o 
   6   8  14       69.17       73.50     13.24 o 
   8   8  14      274.00      286.48     20.00 o 
  10   8  14      892.86      876.07     30.82 o 
  12   8  14       34.63       28.36     17.20 o 
  14   8  14       42.99       28.23     18.81 o 
  16   8  14       83.17      114.78     30.14 o 
 -13   9  14     1339.56     1355.28     56.49 o 
 -11   9  14       22.01       10.80     17.33 o 
  -9   9  14      538.59      570.62     38.12 o 
  -7   9  14       45.66       64.45     18.84 o 
  -5   9  14      220.83      224.45     26.02 o 
  -3   9  14     3742.49     3813.83     85.76 o 
  -1   9  14      332.63      402.12     38.38 o 
   1   9  14      337.23      271.61     21.36 o 
   3   9  14     1306.90     1287.91     39.10 o 
   5   9  14     3904.20     3768.38     64.19 o 
   7   9  14     2029.90     1926.65     44.05 o 
   9   9  14        0.26       -6.11     11.39 o 
  11   9  14        1.47       23.63     13.73 o 
  13   9  14      895.60      908.01     76.30 o 
 -12  10  14       10.86       38.92     21.06 o 
 -10  10  14     1352.74     1405.83     56.33 o 
  -8  10  14       96.88       86.88     22.26 o 
  -6  10  14        2.06        1.57     15.81 o 
  -4  10  14       97.26      100.55     21.32 o 
  -2  10  14       40.13       26.69     16.98 o 
   0  10  14     2025.69     2011.27     69.75 o 
   2  10  14      573.10      537.84     34.50 o 
   4  10  14     3501.14     3537.92     71.04 o 
   6  10  14      840.77      895.52     36.55 o 
   8  10  14     1382.74     1429.21     45.62 o 
  10  10  14      200.30      250.79     23.80 o 
  12  10  14      561.35      594.82     45.24 o 
  -9  11  14     1033.87     1056.56     52.68 o 
  -7  11  14        0.61       20.89     31.54 o 
  -5  11  14     3161.44     3281.19     85.71 o 
  -3  11  14     3003.90     2729.23     75.93 o 
  -1  11  14      605.56      590.45     48.97 o 
   1  11  14      479.15      480.46     35.24 o 
   3  11  14     1587.10     1758.23     59.68 o 
   5  11  14       26.24       36.58     15.86 o 
   7  11  14     2075.49     2296.68     65.15 o 
   9  11  14       62.95       94.98     22.14 o 
  -6  12  14      245.48      310.77     34.75 o 
  -4  12  14     1109.94     1212.05     65.44 o 
  -2  12  14      366.02      425.60     37.06 o 
   0  12  14        4.29       10.43     18.42 o 
   2  12  14      885.29      927.34     64.15 o 
   4  12  14      265.11      265.45     35.02 o 
   6  12  14       99.69      118.80     27.71 o 
 -21   1  15     1591.01     1735.02     72.85 o 
 -19   1  15      571.78      619.98     47.34 o 
 -17   1  15       68.74       93.43     17.03 o 
 -15   1  15     2277.71     2389.06     54.60 o 
 -13   1  15      109.73       83.19     12.18 o 
 -11   1  15     4249.88     4225.90     62.92 o 
  -9   1  15     3508.55     3334.70     51.61 o 
  -7   1  15      665.96      631.21     34.14 o 
  -5   1  15     6405.97     6253.44     77.68 o 
  -3   1  15    15321.59    16729.00    175.99 o 
  -1   1  15    21395.58    21404.75    219.11 o 
   1   1  15     4285.23     4082.94     54.75 o 
   3   1  15     2599.12     3066.11     43.99 o 
   5   1  15     3112.53     3035.02     40.28 o 
   7   1  15     7368.98     7672.22    120.05 o 
   9   1  15       12.00       -2.39     10.35 o 
  11   1  15     5674.60     5858.20    105.32 o 
  13   1  15     2774.70     2562.05     65.69 o 
  15   1  15      921.22      896.52     42.28 o 
  17   1  15       50.47       79.72     23.39 o 
  19   1  15      375.62      330.63     51.33 o 
  21   1  15      239.14      192.23     31.51 o 
 -20   2  15      193.51      136.77     31.28 o 
 -18   2  15       41.30       85.89     20.84 o 
 -16   2  15       53.18       56.15     14.89 o 
 -14   2  15      344.74      426.92     24.77 o 
 -12   2  15        0.04       -4.38      8.61 o 
 -10   2  15      403.08      469.83     29.16 o 
  -8   2  15      102.58      104.50     11.87 o 
  -6   2  15     1152.24     1384.47     27.53 o 
  -4   2  15     2553.88     2597.06     40.29 o 
  -2   2  15    10138.37    10179.81    114.08 o 
   0   2  15     6195.84     6508.21     79.08 o 
   2   2  15     4882.67     5624.64     70.42 o 
   4   2  15     2492.14     2513.42     44.92 o 
   6   2  15        0.81        3.00      5.39 o 
   8   2  15      507.73      455.90     20.62 o 
  10   2  15     2311.13     2078.47     54.32 o 
  12   2  15     1724.63     1519.90     66.34 o 
  14   2  15      738.53      650.82     38.88 o 
  16   2  15      160.82      227.04     27.35 o 
  18   2  15       66.60       44.78     20.94 o 
  20   2  15       16.89        4.50     20.69 o 
 -19   3  15      452.51      475.67     37.15 o 
 -17   3  15        0.84       -7.37     15.51 o 
 -15   3  15      238.03      273.81     27.31 o 
 -13   3  15     1641.98     1581.30     42.36 o 
 -11   3  15     3853.14     3650.58     82.21 o 
  -9   3  15        2.57       -8.94      8.94 o 
  -7   3  15      806.83      739.80     30.00 o 
  -5   3  15      163.25      206.36     11.59 o 
  -3   3  15     3456.92     3382.46     48.20 o 
  -1   3  15     3720.42     3703.86     52.03 o 
   1   3  15       39.54       50.84      8.22 o 
   3   3  15     1279.12     1185.32     25.72 o 
   5   3  15      687.47      567.73     17.07 o 
   7   3  15     9141.75     9490.66    110.14 o 
   9   3  15      150.09      154.93     22.66 o 
  11   3  15     1844.90     1704.78     50.60 o 
  13   3  15        2.63       15.07     14.49 o 
  15   3  15      312.85      315.76     29.79 o 
  17   3  15        0.12      -17.09     17.09 o 
  19   3  15     1124.40     1129.25     54.02 o 
 -20   4  15      108.51      153.90     34.01 o 
 -18   4  15       18.33       53.10     20.13 o 
 -16   4  15       71.26       55.63     19.03 o 
 -14   4  15      161.19      185.36     24.00 o 
 -12   4  15     1746.76     1550.41     50.13 o 
 -10   4  15      866.91      839.85     36.68 o 
  -8   4  15        7.41       22.84      9.31 o 
  -6   4  15       25.88       17.82      7.94 o 
  -4   4  15      239.97      214.86      9.03 o 
  -2   4  15     6496.89     7034.72     85.15 o 
   0   4  15        2.06       -3.72      6.45 o 
   2   4  15      168.67      162.32     15.53 o 
   4   4  15     8346.34     8206.38     98.44 o 
   6   4  15     5990.02     5763.48     75.58 o 
   8   4  15     4228.53     4546.74     69.26 o 
  10   4  15     2132.73     2371.80     47.79 o 
  12   4  15      978.38      830.40     38.83 o 
  14   4  15      678.88      596.31     36.62 o 
  16   4  15      185.44      207.57     47.88 o 
  18   4  15      144.58      139.60     26.07 o 
  20   4  15       43.40       89.25     30.58 o 
 -19   5  15       29.12       15.76     20.14 o 
 -17   5  15      902.81      979.16     48.29 o 
 -15   5  15      857.68      831.16     79.05 o 
 -13   5  15     2552.01     2530.80     68.31 o 
 -11   5  15        4.15       -1.03     13.29 o 
  -9   5  15        4.17       30.65     14.27 o 
  -7   5  15      227.46      207.10     21.43 o 
  -5   5  15        0.77       20.08     12.18 o 
  -3   5  15      121.94      199.20     13.60 o 
  -1   5  15      279.74      255.41     13.75 o 
   1   5  15      716.34      571.14     19.84 o 
   3   5  15       50.53       58.88     10.33 o 
   5   5  15      502.62      446.84     19.13 o 
   7   5  15     5704.85     5468.97     75.53 o 
   9   5  15      281.69      258.67     21.28 o 
  11   5  15     3266.17     3201.88     74.60 o 
  13   5  15      123.04       93.11     20.32 o 
  15   5  15       16.15       17.75     17.43 o 
  17   5  15       97.79      126.79     32.92 o 
  19   5  15      643.91      597.78     43.65 o 
 -18   6  15      307.30      298.88     33.12 o 
 -16   6  15     1194.86     1331.36     60.31 o 
 -14   6  15       14.55       11.41     15.97 o 
 -12   6  15     1372.93     1328.00     68.54 o 
 -10   6  15       29.69       23.42     15.74 o 
  -8   6  15       10.91      -11.44     11.44 o 
  -6   6  15      942.40      772.46     55.39 o 
  -4   6  15      103.08       98.42     20.38 o 
  -2   6  15       78.34       88.82      9.52 o 
   0   6  15     1538.62     1638.53     33.46 o 
   2   6  15       85.24       74.93     11.39 o 
   4   6  15     3985.08     4147.55     62.70 o 
   6   6  15     2425.15     2215.39     43.02 o 
   8   6  15     9215.25     8791.68    134.74 o 
  10   6  15     1204.55     1120.52     39.10 o 
  12   6  15        0.51      -11.12     13.89 o 
  14   6  15     1922.55     1987.03     61.41 o 
  16   6  15      409.99      502.53     38.41 o 
  18   6  15      370.57      452.48     39.32 o 
 -17   7  15      116.54       92.83     23.95 o 
 -15   7  15      362.76      360.49     34.13 o 
 -13   7  15       12.58       33.02     18.08 o 
 -11   7  15      307.98      280.74     28.26 o 
  -9   7  15      308.49      281.39     27.09 o 
  -7   7  15    10801.94     9708.31    157.86 o 
  -5   7  15        1.32       19.59     14.13 o 
  -3   7  15       49.06       58.00     18.59 o 
  -1   7  15       25.07        8.58     10.00 o 
   1   7  15     2198.42     1831.73     37.26 o 
   3   7  15      239.26      273.25     17.44 o 
   5   7  15      828.71      739.90     25.96 o 
   7   7  15     1731.34     1805.86     40.67 o 
   9   7  15      775.42      835.10     28.72 o 
  11   7  15      225.51      236.04     25.28 o 
  13   7  15        0.01        3.13     16.12 o 
  15   7  15       16.31        2.53     19.77 o 
  17   7  15        0.65      -18.36     18.75 o 
 -16   8  15      105.50       97.70     24.58 o 
 -14   8  15     1143.64     1103.09     52.21 o 
 -12   8  15      101.48      111.37     22.47 o 
 -10   8  15       42.36       65.45     19.90 o 
  -8   8  15     1129.30      932.85     46.29 o 
  -6   8  15      793.49      742.05     38.54 o 
  -4   8  15      238.17      254.12     25.36 o 
  -2   8  15     4766.18     4366.65     89.93 o 
   0   8  15      595.00      429.44     23.68 o 
   2   8  15      347.96      347.83     19.07 o 
   4   8  15     1475.28     1219.04     32.81 o 
   6   8  15      209.91      202.40     17.71 o 
   8   8  15     2987.13     3167.54     57.83 o 
  10   8  15      347.70      355.62     22.69 o 
  12   8  15      918.61      939.02     43.52 o 
  14   8  15      107.54       43.64     26.69 o 
  16   8  15      878.64      927.65    109.76 o 
 -13   9  15       93.71      125.28     25.58 o 
 -11   9  15      195.78      264.06     30.20 o 
  -9   9  15      493.21      434.16     35.08 o 
  -7   9  15     1974.92     1916.48     60.96 o 
  -5   9  15      151.25       96.78     20.73 o 
  -3   9  15      245.38      183.92     24.39 o 
  -1   9  15      226.69      251.42     25.89 o 
   1   9  15     1182.32      892.81     40.43 o 
   3   9  15      461.40      489.51     35.29 o 
   5   9  15        8.51       11.05     11.69 o 
   7   9  15        3.79       10.23     10.97 o 
   9   9  15        1.72       -8.86     11.76 o 
  11   9  15     1086.80     1172.88     51.27 o 
  13   9  15        1.95       20.39     22.04 o 
 -12  10  15      186.74      199.48     29.62 o 
 -10  10  15        7.18        3.52     18.34 o 
  -8  10  15      309.44      293.09     31.26 o 
  -6  10  15       37.05       45.23     19.19 o 
  -4  10  15     1416.97     1493.04     75.43 o 
  -2  10  15      764.25      606.34     42.49 o 
   0  10  15      734.65      813.00     41.27 o 
   2  10  15     1466.11     1499.72     52.34 o 
   4  10  15     1152.22      984.00     37.18 o 
   6  10  15      351.58      377.21     26.68 o 
   8  10  15      163.26      188.78     19.34 o 
  10  10  15      216.79      246.58     24.02 o 
  12  10  15      320.53      286.84     36.13 o 
  -9  11  15       42.55       24.83     20.40 o 
  -7  11  15       31.78       14.10     18.59 o 
  -5  11  15     1065.84     1148.85     52.58 o 
  -3  11  15     1119.87     1078.68     50.21 o 
  -1  11  15      195.46      164.46     25.57 o 
   1  11  15      968.32     1049.27     61.25 o 
   3  11  15     1756.16     1740.18     58.39 o 
   5  11  15      102.36      101.57     21.55 o 
   7  11  15       12.47        0.54     19.70 o 
   9  11  15     1034.47     1063.37     55.16 o 
  -4  12  15        1.49        6.37     20.23 o 
  -2  12  15      401.16      318.66     33.98 o 
   0  12  15     1201.85     1315.30     57.14 o 
   2  12  15      806.38      818.74     45.49 o 
   4  12  15      164.60      243.01     34.88 o 
 -20   0  16      150.74      260.02     43.58 o 
 -18   0  16     2613.71     2572.40     99.62 o 
 -16   0  16     5074.21     4964.78    109.72 o 
 -14   0  16      101.64       25.00     19.13 o 
 -12   0  16       99.55       70.15     16.17 o 
 -10   0  16     1978.22     2200.50     58.39 o 
  -8   0  16    16155.19    16661.62    255.30 o 
  -6   0  16     1805.20     1599.11     44.76 o 
  -4   0  16     1200.72      931.18     32.44 o 
  -2   0  16      275.13      248.62     18.85 o 
   0   0  16    36674.58    37629.92    525.80 o 
   2   0  16    35016.80    35160.14    493.06 o 
   4   0  16     2757.75     2531.63     62.06 o 
   6   0  16    13364.20    12780.42    254.42 o 
   8   0  16      722.76      773.12    179.56 o 
  10   0  16      465.43      350.95     35.71 o 
  12   0  16      713.39      685.43     49.41 o 
  14   0  16     2629.91     2590.59     96.73 o 
  16   0  16       10.29       10.50     23.58 o 
  18   0  16     3487.68     3453.66    125.31 o 
  20   0  16       97.27       26.71     65.07 o 
 -19   1  16       56.05      104.68     27.14 o 
 -17   1  16     2538.26     2536.26     83.43 o 
 -15   1  16     1229.85     1219.03     43.40 o 
 -13   1  16      243.77      273.99     17.04 o 
 -11   1  16      748.36      678.20     38.89 o 
  -9   1  16      625.63      620.32     20.85 o 
  -7   1  16      643.19      716.38     24.05 o 
  -5   1  16      495.87      548.89     18.17 o 
  -3   1  16     4082.94     3834.78     53.98 o 
  -1   1  16     5841.57     6875.41     83.13 o 
   1   1  16      657.62      842.43     21.05 o 
   3   1  16    10517.60    10552.41    117.58 o 
   5   1  16     3594.93     3971.35     47.21 o 
   7   1  16     1351.81     1319.04     39.26 o 
   9   1  16     1981.78     2100.45     53.43 o 
  11   1  16       67.51       56.92     15.78 o 
  13   1  16     4373.75     4004.30     86.48 o 
  15   1  16      622.17      584.27     36.61 o 
  17   1  16       56.72       34.58     19.80 o 
  19   1  16       82.06       61.39     23.61 o 
 -20   2  16      280.28      262.75     37.16 o 
 -18   2  16      719.02      765.69     41.70 o 
 -16   2  16       47.89       76.24     18.21 o 
 -14   2  16       27.03       52.23     13.91 o 
 -12   2  16        0.04        3.43     10.69 o 
 -10   2  16     3728.57     3929.98     58.54 o 
  -8   2  16     1764.94     1741.39     33.13 o 
  -6   2  16     5666.99     5837.30     74.67 o 
  -4   2  16     2179.17     2177.79     41.98 o 
  -2   2  16      182.69      244.59     18.53 o 
   0   2  16      860.21      771.04     27.81 o 
   2   2  16      346.68      356.27     19.72 o 
   4   2  16        2.20        0.60      6.10 o 
   6   2  16      826.73      803.67     19.22 o 
   8   2  16       35.35       25.65     12.06 o 
  10   2  16       38.19       36.38     13.92 o 
  12   2  16     1405.63     1425.38     65.38 o 
  14   2  16      346.09      285.60     28.10 o 
  16   2  16       88.36       92.73     21.89 o 
  18   2  16       28.06       29.90     20.48 o 
  20   2  16     1672.06     1762.06     82.02 o 
 -19   3  16      108.36      137.00     24.47 o 
 -17   3  16     1223.03     1236.31     64.92 o 
 -15   3  16     1050.76      937.29     42.79 o 
 -13   3  16      744.31      704.25     39.80 o 
 -11   3  16        1.47        8.60     10.52 o 
  -9   3  16     1192.91     1200.61     38.21 o 
  -7   3  16     9150.03     8999.84    129.45 o 
  -5   3  16     5559.33     5679.85     87.07 o 
  -3   3  16     6914.30     6532.12     85.42 o 
  -1   3  16      652.11      653.75     19.47 o 
   1   3  16     7410.26     7563.63     91.16 o 
   3   3  16     5229.42     4768.78     78.53 o 
   5   3  16     2904.28     3190.77     45.42 o 
   7   3  16     8813.50     8471.30    112.85 o 
   9   3  16      110.20       99.56     10.14 o 
  11   3  16      202.32      177.42     21.50 o 
  13   3  16     2564.20     2262.12     62.70 o 
  15   3  16     4742.51     4746.56    101.46 o 
  17   3  16      893.32      892.26     46.76 o 
  19   3  16      474.25      581.05     53.67 o 
 -18   4  16        1.23       10.83     17.69 o 
 -16   4  16      257.87      290.67     29.68 o 
 -14   4  16      150.73      158.24     22.43 o 
 -12   4  16      503.56      508.59     32.24 o 
 -10   4  16      147.48       88.63     17.41 o 
  -8   4  16     4090.89     4136.61     68.17 o 
  -6   4  16     6953.60     7080.23     98.82 o 
  -4   4  16       74.76       80.59      6.37 o 
  -2   4  16     1515.28     1440.63     28.87 o 
   0   4  16     3873.57     3532.95     52.32 o 
   2   4  16      747.65      727.25     21.44 o 
   4   4  16       90.88       92.35     13.70 o 
   6   4  16      216.32      247.90     19.04 o 
   8   4  16     5739.29     5721.25     78.85 o 
  10   4  16     2881.43     2753.02     66.35 o 
  12   4  16        9.39       19.96     15.06 o 
  14   4  16      585.54      699.61     49.97 o 
  16   4  16       12.36       13.60     18.22 o 
  18   4  16        0.53      -17.43     17.43 o 
 -19   5  16      392.59      391.02     36.96 o 
 -17   5  16      264.16      320.67     32.93 o 
 -15   5  16      589.04      497.92     36.12 o 
 -13   5  16      298.11      351.66     30.06 o 
 -11   5  16      197.89      160.36     22.05 o 
  -9   5  16      382.38      315.88     26.51 o 
  -7   5  16     2423.70     2366.71     59.67 o 
  -5   5  16     2186.33     2304.05     57.26 o 
  -3   5  16     2742.46     2680.16     41.52 o 
  -1   5  16     6221.88     6779.34    108.10 o 
   1   5  16      672.25      756.69     22.80 o 
   3   5  16      434.23      377.51     17.79 o 
   5   5  16     2146.65     2035.26     39.15 o 
   7   5  16    13536.65    13013.26    149.21 o 
   9   5  16     3574.90     3677.29     61.10 o 
  11   5  16       49.73       68.26     18.28 o 
  13   5  16       24.46        5.72     16.12 o 
  15   5  16       79.71       52.95     19.97 o 
  17   5  16     1503.99     1503.53     58.83 o 
  19   5  16      263.77      245.57     40.56 o 
 -18   6  16      589.29      650.08     44.46 o 
 -16   6  16       11.95       32.99     18.38 o 
 -14   6  16        3.03       13.59     16.54 o 
 -12   6  16     2269.43     2166.11     68.60 o 
 -10   6  16      895.24      763.07     38.91 o 
  -8   6  16    11038.37    10403.20    165.27 o 
  -6   6  16     2658.63     2588.98     64.16 o 
  -4   6  16      250.89      306.60     27.94 o 
  -2   6  16      263.24      312.59     14.76 o 
   0   6  16     1473.86     1341.02     30.62 o 
   2   6  16       76.91      104.15     12.34 o 
   4   6  16     3033.29     3020.61     51.34 o 
   6   6  16     1108.26     1072.12     29.54 o 
   8   6  16     1326.11     1312.73     33.51 o 
  10   6  16     1811.18     1690.86     38.71 o 
  12   6  16     1082.06     1117.12     50.59 o 
  14   6  16      458.59      437.19     34.12 o 
  16   6  16     3241.59     3381.17     86.68 o 
  18   6  16      430.96      389.18     36.86 o 
 -17   7  16      609.59      708.87     46.44 o 
 -15   7  16      144.94      112.73     23.61 o 
 -13   7  16       35.69       46.06     19.25 o 
 -11   7  16     3800.95     3416.44     83.62 o 
  -9   7  16       97.21       50.63     17.95 o 
  -7   7  16     2751.08     2462.22     82.53 o 
  -5   7  16     1883.71     1682.13     52.18 o 
  -3   7  16      299.72      313.47     25.90 o 
  -1   7  16      860.69      705.32     27.33 o 
   1   7  16        1.54        4.35      9.00 o 
   3   7  16        4.83       17.06     10.10 o 
   5   7  16     4116.72     3682.76     60.47 o 
   7   7  16       11.16       29.17     11.50 o 
   9   7  16       72.55       93.76     14.76 o 
  11   7  16     1136.82     1150.53     66.64 o 
  13   7  16        3.84       -6.70     15.78 o 
  15   7  16     1299.44     1331.63     54.02 o 
  17   7  16      420.91      512.89     39.78 o 
 -14   8  16     1634.95     1544.01     66.40 o 
 -12   8  16        0.22      -15.47     15.47 o 
 -10   8  16       40.90       32.02     17.58 o 
  -8   8  16     1318.36     1280.11     78.95 o 
  -6   8  16      897.54      802.35     40.43 o 
  -4   8  16     4507.12     3590.96     81.83 o 
  -2   8  16     3209.90     2868.93     70.47 o 
   0   8  16     2551.27     2224.07     50.02 o 
   2   8  16      279.50      161.20     15.10 o 
   4   8  16     1574.07     1490.83     36.56 o 
   6   8  16       24.39       55.47     13.18 o 
   8   8  16     1477.47     1515.85     38.70 o 
  10   8  16      635.58      817.41     30.84 o 
  12   8  16      290.09      375.30     31.99 o 
  14   8  16       36.84       28.97     19.22 o 
 -13   9  16      553.76      615.68     42.94 o 
 -11   9  16      221.34      322.44     32.91 o 
  -9   9  16      865.49      772.36     44.64 o 
  -7   9  16      166.78      258.60     28.51 o 
  -5   9  16       17.06       24.77     17.06 o 
  -3   9  16     1870.67     1559.59     53.33 o 
  -1   9  16       11.35       13.85     14.83 o 
   1   9  16        1.63       15.73     15.78 o 
   3   9  16     4465.73     4320.53     78.66 o 
   5   9  16      692.53      725.45     28.46 o 
   7   9  16      158.53      181.60     18.12 o 
   9   9  16        9.83       12.83     12.70 o 
  11   9  16      120.04      167.20     24.71 o 
  13   9  16     1489.60     1651.23     68.52 o 
 -12  10  16        0.69       -7.00     17.83 o 
 -10  10  16      192.25      175.53     27.13 o 
  -8  10  16      803.66      803.42     58.04 o 
  -6  10  16      799.68      747.28     43.36 o 
  -4  10  16      520.76      500.05     36.29 o 
  -2  10  16      906.14      934.83     45.67 o 
   0  10  16       42.58        6.58     16.39 o 
   2  10  16     2962.65     3061.42     93.53 o 
   4  10  16       26.51       32.96     14.70 o 
   6  10  16      100.98      132.84     20.02 o 
   8  10  16      183.03      222.12     20.99 o 
  10  10  16       73.68       45.58     22.56 o 
  12  10  16       52.64      177.51     31.71 o 
  -9  11  16      147.00      150.99     27.09 o 
  -7  11  16      102.46       84.01     24.34 o 
  -5  11  16      108.89      126.55     25.39 o 
  -3  11  16      917.46      991.29     49.40 o 
  -1  11  16      551.19      521.71     39.79 o 
   1  11  16       12.02       58.49     22.15 o 
   3  11  16       97.87       73.06     21.10 o 
   5  11  16        1.01       -5.83     17.04 o 
   7  11  16       61.91       60.45     20.83 o 
   9  11  16     1197.88     1167.55     48.85 o 
  -4  12  16      125.91      140.71     26.98 o 
  -2  12  16      170.29      110.16     29.69 o 
   0  12  16      704.95      668.78     43.02 o 
   2  12  16       64.01       73.66     28.33 o 
   4  12  16        0.07       -8.34     21.04 o 
 -19   1  17        6.47       15.60     21.04 o 
 -17   1  17      647.15      649.85     32.44 o 
 -15   1  17     2550.98     2495.59     56.81 o 
 -13   1  17       15.67        4.14      9.26 o 
 -11   1  17     1304.52     1251.60     29.21 o 
  -9   1  17      541.88      394.96     17.96 o 
  -7   1  17     1488.63     1260.03     28.52 o 
  -5   1  17     2995.88     2854.24     45.45 o 
  -3   1  17    11657.23    12096.94    134.70 o 
  -1   1  17     6458.40     6675.83     82.34 o 
   1   1  17      858.84     1358.93     28.00 o 
   3   1  17       39.28       68.86      9.38 o 
   5   1  17      239.13      303.25     16.52 o 
   7   1  17      466.65      505.56     26.58 o 
   9   1  17      838.90      765.84     33.23 o 
  11   1  17     1161.81     1071.22     57.27 o 
  13   1  17      293.90      324.96     28.09 o 
  15   1  17      155.69      223.81     26.18 o 
  17   1  17      132.28      125.95     39.62 o 
  19   1  17      658.50      648.59     44.34 o 
 -20   2  17     1437.33     1636.98     95.34 o 
 -18   2  17      175.61      171.14     25.00 o 
 -16   2  17       91.72       98.65     21.89 o 
 -14   2  17        0.31      -10.27     11.57 o 
 -12   2  17     1911.21     1777.49     44.71 o 
 -10   2  17     1822.20     1721.27     34.83 o 
  -8   2  17     1353.08     1687.51     37.57 o 
  -6   2  17     8286.69     7869.75    110.56 o 
  -4   2  17       43.77      104.74     10.23 o 
  -2   2  17     2397.31     2506.13     44.95 o 
   0   2  17     8794.02     9154.44    106.41 o 
   2   2  17        4.56        2.83      6.65 o 
   4   2  17      936.86     1070.11     24.15 o 
   6   2  17      267.49      171.46     10.31 o 
   8   2  17     1217.55     1229.19     40.16 o 
  10   2  17      418.87      499.03     29.98 o 
  12   2  17     1540.95     1453.60     48.60 o 
  14   2  17     3156.87     2704.54     71.02 o 
  16   2  17      711.98      673.61     40.70 o 
  18   2  17      999.34      934.62     67.92 o 
  20   2  17       39.36       27.40     33.79 o 
 -19   3  17        7.17       35.23     20.27 o 
 -17   3  17      605.30      691.24     40.61 o 
 -15   3  17       74.20       92.54     19.73 o 
 -13   3  17     3082.01     2811.78     70.47 o 
 -11   3  17       34.40       87.73     14.60 o 
  -9   3  17     1116.46     1056.71     54.44 o 
  -7   3  17        0.94       10.97      8.93 o 
  -5   3  17      700.85      803.84     22.51 o 
  -3   3  17       71.95      154.50     11.41 o 
  -1   3  17      718.31      656.08     19.98 o 
   1   3  17      884.60      894.08     23.19 o 
   3   3  17       47.55       92.00     15.84 o 
   5   3  17     8096.32     8344.95     99.81 o 
   7   3  17      553.91      577.81     26.77 o 
   9   3  17    11295.86    10950.01    167.10 o 
  11   3  17       61.64       31.01     15.35 o 
  13   3  17     3388.22     3287.91     78.88 o 
  15   3  17     3342.28     3336.69     83.06 o 
  17   3  17      437.93      428.23     36.56 o 
  19   3  17      452.79      434.86     39.18 o 
 -18   4  17     1542.52     1700.80     61.28 o 
 -16   4  17       41.73       24.79     33.07 o 
 -14   4  17      243.16      162.45     22.94 o 
 -12   4  17      222.90      187.81     23.68 o 
 -10   4  17     1125.59     1084.78     41.48 o 
  -8   4  17     7667.64     7537.82    126.20 o 
  -6   4  17      217.28      274.09     18.12 o 
  -4   4  17      698.28      900.51     24.95 o 
  -2   4  17        0.43       11.46      7.84 o 
   0   4  17      105.32      123.13     11.52 o 
   2   4  17     2299.52     2022.93     37.64 o 
   4   4  17     2518.96     2680.02     44.99 o 
   6   4  17     1378.64     1302.92     29.80 o 
   8   4  17    18850.19    19017.92    204.77 o 
  10   4  17     1550.99     1337.48     45.80 o 
  12   4  17     1260.59     1255.59     48.72 o 
  14   4  17      110.74       88.60     21.20 o 
  16   4  17       26.11       27.51     19.06 o 
  18   4  17       84.93       56.54     22.82 o 
 -17   5  17      220.26      246.74     30.05 o 
 -15   5  17       23.55       45.10     18.62 o 
 -13   5  17      673.55      768.99     40.76 o 
 -11   5  17      950.73      923.92     42.16 o 
  -9   5  17     4625.41     4258.23     88.81 o 
  -7   5  17     1462.45     1395.17     45.67 o 
  -5   5  17     4654.62     4228.54     95.19 o 
  -3   5  17      152.21      167.04     15.19 o 
  -1   5  17       52.72       44.64      9.74 o 
   1   5  17     3818.55     4135.70     60.99 o 
   3   5  17     8128.52     8136.73    101.04 o 
   5   5  17       60.29       64.12     14.07 o 
   7   5  17     6609.31     6514.60     87.03 o 
   9   5  17      723.18      689.93     24.56 o 
  11   5  17     1659.30     1564.42     51.68 o 
  13   5  17       12.03       20.15     17.26 o 
  15   5  17       20.86       11.23     17.28 o 
  17   5  17      107.96       91.71     24.90 o 
 -16   6  17       89.66       51.43     20.66 o 
 -14   6  17      820.28      824.01     44.11 o 
 -12   6  17      957.22      998.37     45.58 o 
 -10   6  17     2777.14     2676.40     70.35 o 
  -8   6  17      284.82      298.20     27.23 o 
  -6   6  17     2294.57     2034.06     63.77 o 
  -4   6  17     1396.06     1476.84     46.79 o 
  -2   6  17      550.84      609.50     31.03 o 
   0   6  17      384.57      395.58     18.49 o 
   2   6  17      582.99      588.06     22.41 o 
   4   6  17     4380.66     4188.89     64.24 o 
   6   6  17     3477.69     2979.10     52.30 o 
   8   6  17     5465.53     5349.55     77.83 o 
  10   6  17      889.75      854.48     40.18 o 
  12   6  17     1429.09     1524.81     52.52 o 
  14   6  17      285.31      346.64     32.18 o 
  16   6  17      269.10      354.67     33.61 o 
 -15   7  17      216.72      236.99     41.13 o 
 -13   7  17      465.61      431.98     35.69 o 
 -11   7  17      885.21      842.25     43.58 o 
  -9   7  17      658.91      646.13     56.71 o 
  -7   7  17      121.26      179.17     23.23 o 
  -5   7  17      531.64      567.64     33.62 o 
  -3   7  17      335.23      501.30     35.52 o 
  -1   7  17      121.63      124.36     17.82 o 
   1   7  17        9.23       33.63     10.43 o 
   3   7  17      324.96      342.50     27.04 o 
   5   7  17      671.42      649.50     25.45 o 
   7   7  17      198.42      222.26     17.73 o 
   9   7  17     2597.80     2482.08     49.60 o 
  11   7  17       11.73       -2.68     15.27 o 
  13   7  17      358.72      407.25     33.69 o 
  15   7  17      498.01      506.41     37.98 o 
 -14   8  17      122.93      104.38     30.56 o 
 -12   8  17       74.15       54.47     20.53 o 
 -10   8  17      407.69      403.35     39.25 o 
  -8   8  17      320.88      329.43     30.45 o 
  -6   8  17      623.93      553.92     35.48 o 
  -4   8  17      173.39      205.11     24.27 o 
  -2   8  17      211.17      228.59     24.94 o 
   0   8  17      287.77      250.98     25.12 o 
   2   8  17     1034.20      843.16     32.28 o 
   4   8  17      241.57      302.06     26.60 o 
   6   8  17      856.28      939.34     31.02 o 
   8   8  17      102.41       79.17     15.54 o 
  10   8  17     1510.82     1567.96     52.83 o 
  12   8  17     1642.19     1792.42     58.64 o 
  14   8  17      670.42      563.90     38.85 o 
 -13   9  17       36.72       34.98     21.06 o 
 -11   9  17     1527.20     1438.15     57.50 o 
  -9   9  17      137.73      105.98     23.09 o 
  -7   9  17     1001.84      870.98     44.95 o 
  -5   9  17      941.67      749.88     40.93 o 
  -3   9  17      624.66      588.67     36.93 o 
  -1   9  17       29.42       26.09     16.79 o 
   1   9  17      847.79      821.40     40.07 o 
   3   9  17      123.02      169.78     19.62 o 
   5   9  17        5.53        7.28     12.85 o 
   7   9  17       62.44       98.98     16.00 o 
   9   9  17       12.43       13.95     13.04 o 
  11   9  17     1823.07     1977.66     61.58 o 
  13   9  17      840.25      913.35     46.41 o 
 -10  10  17      121.90      177.79     27.98 o 
  -8  10  17     2327.63     2285.04     71.43 o 
  -6  10  17     2121.48     1854.57     62.69 o 
  -4  10  17        8.63      -14.70     15.46 o 
  -2  10  17      129.19      116.38     22.93 o 
   0  10  17      310.30      390.85     38.96 o 
   2  10  17       24.72       31.11     17.42 o 
   4  10  17      335.41      450.49     44.82 o 
   6  10  17       92.03      150.07     20.76 o 
   8  10  17       73.01       68.59     17.81 o 
  10  10  17      225.28      243.17     42.51 o 
  -7  11  17       13.95       41.18     20.80 o 
  -5  11  17      438.28      458.95     45.11 o 
  -3  11  17      444.62      423.17     36.60 o 
  -1  11  17      420.08      443.77     37.31 o 
   1  11  17      627.93      589.86     45.55 o 
   3  11  17       80.16       62.48     20.83 o 
   5  11  17      123.36       98.14     22.76 o 
   7  11  17      135.90      133.33     21.50 o 
  -2  12  17     1764.20     1894.67     66.96 o 
   0  12  17      148.76      143.94     26.61 o 
   2  12  17      296.69      396.80     41.39 o 
 -20   0  18      164.04      169.65     58.42 o 
 -18   0  18        5.58        9.64     23.36 o 
 -16   0  18     2176.82     1972.46    155.88 o 
 -14   0  18     2627.85     2873.90     75.46 o 
 -12   0  18     7990.59     8274.50    151.04 o 
 -10   0  18      210.99      159.65     19.56 o 
  -8   0  18      328.06      410.70     26.19 o 
  -6   0  18     2038.21     2141.74     57.40 o 
  -4   0  18     2325.70     2520.12     60.18 o 
  -2   0  18     4166.80     3948.68    158.74 o 
   0   0  18      716.40      928.61     43.23 o 
   2   0  18     1485.06     1308.63     39.08 o 
   4   0  18       81.33        6.74      8.71 o 
   6   0  18     2306.08     2006.23     71.09 o 
   8   0  18      156.47      214.63     33.75 o 
  10   0  18      596.48      539.40     43.42 o 
  12   0  18     2703.37     2364.01     89.39 o 
  14   0  18      869.69      735.09     55.64 o 
  16   0  18     1435.31     1092.34     69.65 o 
  18   0  18      164.61      174.98     40.42 o 
  20   0  18      145.70      117.28     39.59 o 
 -19   1  18       41.83       70.96     26.54 o 
 -17   1  18        0.65       -2.14     15.56 o 
 -15   1  18      239.76      281.64     23.04 o 
 -13   1  18       98.05      112.35     16.42 o 
 -11   1  18      685.17      553.98     20.79 o 
  -9   1  18        4.37        7.85      8.54 o 
  -7   1  18       27.97       23.49      8.59 o 
  -5   1  18      270.25      375.77     24.89 o 
  -3   1  18     3660.49     3418.17     61.04 o 
  -1   1  18     1581.76     1508.08     30.75 o 
   1   1  18     7525.76     7891.17     94.63 o 
   3   1  18     1241.75     1299.90     27.33 o 
   5   1  18       65.97       50.80      7.33 o 
   7   1  18      429.97      427.08     26.04 o 
   9   1  18       31.35       36.48     13.59 o 
  11   1  18     2623.21     2677.65     66.24 o 
  13   1  18     1255.69     1214.72     46.14 o 
  15   1  18     2440.13     2488.11     70.33 o 
  17   1  18     2294.46     2294.79     84.88 o 
  19   1  18      384.67      302.15     34.92 o 
 -20   2  18     4236.00     4301.62    121.68 o 
 -18   2  18        9.01       12.05     16.94 o 
 -16   2  18        6.85       -9.92     14.47 o 
 -14   2  18     1980.59     1810.51     47.94 o 
 -12   2  18      325.19      281.99     21.86 o 
 -10   2  18      876.58      823.52     24.08 o 
  -8   2  18     2441.63     2293.71     40.77 o 
  -6   2  18     5502.56     5518.04     93.82 o 
  -4   2  18       90.12      138.28     11.66 o 
  -2   2  18     8549.67     8381.14    100.24 o 
   0   2  18     1279.39     1204.59     27.22 o 
   2   2  18      444.66      405.83     18.12 o 
   4   2  18    14547.88    14854.36    161.36 o 
   6   2  18      693.50      704.49     25.53 o 
   8   2  18     6093.06     5589.91    100.48 o 
  10   2  18      694.46      607.60     35.10 o 
  12   2  18      278.61      321.08     28.11 o 
  14   2  18     2502.22     2357.37     66.27 o 
  16   2  18        1.71      -13.48     16.37 o 
  18   2  18     3013.85     2996.01     83.38 o 
  20   2  18      250.30      286.52     35.17 o 
 -19   3  18        0.85       22.80     18.91 o 
 -17   3  18      180.21      187.54     25.99 o 
 -15   3  18     1987.82     1990.56     79.01 o 
 -13   3  18     1050.32      997.56     67.16 o 
 -11   3  18      104.80      127.52     16.38 o 
  -9   3  18     2426.20     2329.88     49.79 o 
  -7   3  18    10554.66    11046.05    126.68 o 
  -5   3  18      343.17      314.31     14.88 o 
  -3   3  18      186.05      273.29     14.33 o 
  -1   3  18      571.16      739.20     21.56 o 
   1   3  18     1105.93     1139.49     31.93 o 
   3   3  18     5255.95     5342.00     71.29 o 
   5   3  18        3.34        1.60     10.03 o 
   7   3  18     4467.98     4381.28    117.18 o 
   9   3  18     8648.13     8337.85    137.09 o 
  11   3  18      249.89      276.62     26.21 o 
  13   3  18      172.32      115.82     24.75 o 
  15   3  18     1828.86     1891.65     61.50 o 
  17   3  18      145.29      159.99     27.12 o 
  19   3  18      199.89      211.91     31.20 o 
 -18   4  18      172.00      199.94     28.80 o 
 -16   4  18     1438.76     1480.65     55.01 o 
 -14   4  18      378.02      490.40     34.31 o 
 -12   4  18      183.65      246.34     25.99 o 
 -10   4  18     2754.36     2429.19     63.22 o 
  -8   4  18     3837.27     3669.64     78.54 o 
  -6   4  18     7787.45     7299.87    103.50 o 
  -4   4  18      441.67      461.56     19.45 o 
  -2   4  18    34344.53    33864.42    341.66 o 
   0   4  18     4734.93     4516.68     64.08 o 
   2   4  18     8373.13     8338.38    101.92 o 
   4   4  18    11441.38    11450.66    132.06 o 
   6   4  18    12583.76    12479.09    142.60 o 
   8   4  18     1244.45     1205.09     31.84 o 
  10   4  18     8798.74     8516.72    164.48 o 
  12   4  18       43.44       36.53     17.35 o 
  14   4  18        2.07       19.21     16.92 o 
  16   4  18       36.31       59.80     21.55 o 
  18   4  18      617.62      542.53     41.57 o 
 -17   5  18     1301.23     1502.13     59.49 o 
 -15   5  18      668.65      736.76     42.75 o 
 -13   5  18       36.04       42.90     29.71 o 
 -11   5  18     4932.97     4634.60     97.26 o 
  -9   5  18     4535.27     4199.53     94.65 o 
  -7   5  18     8179.53     7333.10    126.37 o 
  -5   5  18     1919.39     1767.75     50.82 o 
  -3   5  18     4428.27     4059.81     57.83 o 
  -1   5  18    13754.76    12929.64    211.51 o 
   1   5  18     2636.96     2525.75     44.67 o 
   3   5  18     1721.86     1700.68     36.21 o 
   5   5  18     9633.83     9130.68    112.07 o 
   7   5  18     8486.62     8423.85    139.59 o 
   9   5  18     2777.85     2697.07     55.51 o 
  11   5  18      384.62      460.13     32.66 o 
  13   5  18      283.57      256.28     34.01 o 
  15   5  18      167.14      195.29     27.42 o 
  17   5  18      246.69      257.34     31.68 o 
 -16   6  18       52.24       40.58     20.06 o 
 -14   6  18        0.13        1.64     16.51 o 
 -12   6  18     2225.99     2185.03     65.28 o 
 -10   6  18      347.42      338.60     29.69 o 
  -8   6  18    11870.56    11497.32    190.33 o 
  -6   6  18     2544.77     2388.66     62.98 o 
  -4   6  18      719.56      606.13     32.81 o 
  -2   6  18       27.61       21.64     10.62 o 
   0   6  18      946.27      974.64     27.13 o 
   2   6  18      341.18      351.91     19.04 o 
   4   6  18      484.06      483.74     21.60 o 
   6   6  18       36.02       35.80     11.82 o 
   8   6  18      500.47      538.85     23.71 o 
  10   6  18      816.91      761.51     39.20 o 
  12   6  18     1361.67     1338.89     55.54 o 
  14   6  18     1981.00     2112.75     72.67 o 
  16   6  18       66.19       26.02     19.42 o 
 -15   7  18        8.76       -0.54     21.93 o 
 -13   7  18       91.62       89.16     22.09 o 
 -11   7  18       80.14       73.51     19.43 o 
  -9   7  18     3567.22     3552.43     84.50 o 
  -7   7  18     5681.01     5347.69    106.54 o 
  -5   7  18      408.37      443.04     31.23 o 
  -3   7  18      999.85     1121.88     46.47 o 
  -1   7  18        0.80       20.48     13.64 o 
   1   7  18      266.75      234.75     16.58 o 
   3   7  18     2659.23     2427.93     46.88 o 
   5   7  18       99.32      164.35     15.96 o 
   7   7  18     1404.44     1226.80     34.48 o 
   9   7  18      411.37      436.68     28.32 o 
  11   7  18        0.39      -13.76     13.76 o 
  13   7  18     1018.68     1037.46     82.26 o 
  15   7  18      135.75      171.44     27.42 o 
 -14   8  18      498.14      494.40     40.61 o 
 -12   8  18      896.51      858.16     47.10 o 
 -10   8  18     1132.21     1042.12     49.00 o 
  -8   8  18       34.39       42.23     20.29 o 
  -6   8  18      739.81      748.50     40.48 o 
  -4   8  18     1797.82     1642.99     54.12 o 
  -2   8  18     5031.26     4311.58     91.82 o 
   0   8  18      394.89      289.79     27.33 o 
   2   8  18     1067.04     1101.23     36.09 o 
   4   8  18     2815.19     2414.83     45.55 o 
   6   8  18       11.48        2.09     10.99 o 
   8   8  18      322.73      362.33     22.73 o 
  10   8  18        1.95       17.03     17.19 o 
  12   8  18       69.09       94.40     31.55 o 
  14   8  18       60.95       50.47     21.49 o 
 -13   9  18       18.45       26.39     20.51 o 
 -11   9  18      689.12      670.01     43.48 o 
  -9   9  18      757.95      692.67     42.98 o 
  -7   9  18     2903.98     2747.83     75.93 o 
  -5   9  18      266.22      278.60     29.30 o 
  -3   9  18       26.50        8.08     15.40 o 
  -1   9  18      282.01      305.43     30.00 o 
   1   9  18      117.92       88.85     20.06 o 
   3   9  18      952.87      991.95     36.78 o 
   5   9  18       95.38       98.29     17.55 o 
   7   9  18      400.24      452.83     25.17 o 
   9   9  18       22.67       45.66     14.52 o 
  11   9  18        0.35       10.89     18.08 o 
  13   9  18        2.19       -3.68     18.87 o 
 -10  10  18       12.33       37.73     19.78 o 
  -8  10  18     2248.05     2265.76     71.76 o 
  -6  10  18      225.31      232.39     29.03 o 
  -4  10  18       67.29       30.15     18.42 o 
  -2  10  18      342.78      258.68     29.61 o 
   0  10  18      115.60      121.04     23.28 o 
   2  10  18     2650.35     2759.49    185.89 o 
   4  10  18       35.16       44.85     18.56 o 
   6  10  18       16.66       15.05     14.89 o 
   8  10  18      588.24      724.50     35.04 o 
  10  10  18        8.39       13.20     17.69 o 
  -7  11  18      545.08      536.07     42.04 o 
  -5  11  18       35.74       78.37     23.02 o 
  -3  11  18       56.18       77.10     22.83 o 
  -1  11  18     1857.11     2012.23    112.25 o 
   1  11  18       87.98      157.76     26.23 o 
   3  11  18        6.44       18.95     18.45 o 
   5  11  18      923.28      802.69     44.67 o 
   7  11  18        1.46       -1.87     18.62 o 
   0  12  18      329.90      371.17     44.41 o 
 -19   1  19       58.51       66.73     26.04 o 
 -17   1  19     1907.16     2064.11     81.49 o 
 -15   1  19      153.73      151.93     19.49 o 
 -13   1  19     1574.96     1362.95     47.09 o 
 -11   1  19      319.25      370.85     19.32 o 
  -9   1  19        5.11        6.26      8.80 o 
  -7   1  19      510.41      380.71     27.91 o 
  -5   1  19        0.66       -5.62      7.58 o 
  -3   1  19      457.74      581.95     26.89 o 
  -1   1  19     1912.61     2052.02     37.54 o 
   1   1  19     2536.44     2269.17     42.57 o 
   3   1  19     2847.14     2929.28     43.15 o 
   5   1  19        5.19        9.38      6.47 o 
   7   1  19     4449.31     4252.29     82.89 o 
   9   1  19     3234.07     3008.91     68.88 o 
  11   1  19        4.69       11.59     13.57 o 
  13   1  19     1914.27     1762.63     80.38 o 
  15   1  19      154.49      167.27     35.94 o 
  17   1  19      234.29      237.57     29.28 o 
  19   1  19       88.92       80.65     25.08 o 
 -18   2  19      138.38      156.84     34.80 o 
 -16   2  19     2368.50     2458.50     68.36 o 
 -14   2  19      192.78      113.27     17.52 o 
 -12   2  19      174.01      144.42     17.57 o 
 -10   2  19     4542.36     4145.77     73.49 o 
  -8   2  19     3722.69     3750.78     57.12 o 
  -6   2  19     2603.71     2517.41     43.42 o 
  -4   2  19      251.74      345.65     16.47 o 
  -2   2  19     1808.37     2010.34     43.22 o 
   0   2  19     1143.79      958.87     34.49 o 
   2   2  19      980.67     1265.07     29.85 o 
   4   2  19     2183.46     2581.95     45.55 o 
   6   2  19       22.39       28.02      7.34 o 
   8   2  19     1549.48     1431.65     51.17 o 
  10   2  19      442.87      414.32     29.07 o 
  12   2  19     8529.23     7794.24    136.34 o 
  14   2  19      228.23      219.86     26.95 o 
  16   2  19      395.10      383.30     47.36 o 
  18   2  19       67.27      107.62     25.17 o 
 -19   3  19      143.30      135.33     25.47 o 
 -17   3  19       41.41       39.15     23.72 o 
 -15   3  19     2242.74     2254.69     66.34 o 
 -13   3  19      112.71      111.30     20.43 o 
 -11   3  19     6520.80     6208.46    114.30 o 
  -9   3  19     2949.12     2963.65     58.45 o 
  -7   3  19      533.40      599.18     35.46 o 
  -5   3  19     2106.51     2087.23     43.57 o 
  -3   3  19      595.15      639.75     20.82 o 
  -1   3  19      354.30      305.73     15.98 o 
   1   3  19      302.55      344.94     16.67 o 
   3   3  19      448.77      440.94     18.27 o 
   5   3  19     2649.98     2605.10     48.59 o 
   7   3  19     4699.38     4851.42     92.46 o 
   9   3  19      153.71      160.07     20.53 o 
  11   3  19     2422.22     2309.99     63.15 o 
  13   3  19      635.36      591.06     36.74 o 
  15   3  19      105.50       95.54     22.81 o 
  17   3  19     1095.83      907.05     48.74 o 
  19   3  19      177.72      172.99     29.38 o 
 -18   4  19       80.72       60.31     21.98 o 
 -16   4  19      123.37      105.99     22.25 o 
 -14   4  19        9.87       19.64     16.70 o 
 -12   4  19     1940.40     1851.28     57.72 o 
 -10   4  19       70.79      118.20     19.72 o 
  -8   4  19     3572.88     3414.68    100.94 o 
  -6   4  19      935.20      947.01     29.27 o 
  -4   4  19      550.18      613.37     19.50 o 
  -2   4  19      322.93      416.54     21.15 o 
   0   4  19     3285.81     3035.33     49.68 o 
   2   4  19        9.20       16.07     12.31 o 
   4   4  19     1757.96     1679.47     38.09 o 
   6   4  19        4.53       31.00     11.80 o 
   8   4  19      679.67      614.57     22.19 o 
  10   4  19     2197.50     2046.87     58.86 o 
  12   4  19      554.33      465.64     33.41 o 
  14   4  19       66.91       66.08     20.77 o 
  16   4  19      424.35      380.97     35.40 o 
  18   4  19        3.99       -2.42     20.07 o 
 -17   5  19     1634.73     1664.08     61.68 o 
 -15   5  19      143.15      181.56     26.32 o 
 -13   5  19      716.18      702.96     42.66 o 
 -11   5  19       38.33       86.38     20.69 o 
  -9   5  19      514.84      497.00     32.40 o 
  -7   5  19       20.45       11.34     14.02 o 
  -5   5  19     2728.06     2852.22     70.31 o 
  -3   5  19     4066.55     3920.53     57.38 o 
  -1   5  19      158.00      158.63     20.68 o 
   1   5  19      356.58      425.83     19.52 o 
   3   5  19    12158.58    11725.30    137.32 o 
   5   5  19     2938.02     2830.48     50.91 o 
   7   5  19      721.80      710.87     25.39 o 
   9   5  19       16.05        2.14     18.24 o 
  11   5  19       14.80       13.18     16.66 o 
  13   5  19      821.47      786.74     41.95 o 
  15   5  19     1442.01     1411.32     61.16 o 
  17   5  19       58.00       89.06     24.54 o 
 -16   6  19     1166.47     1193.65     55.40 o 
 -14   6  19      606.84      589.11     40.17 o 
 -12   6  19      198.30      160.72     24.55 o 
 -10   6  19      120.36      119.98     21.35 o 
  -8   6  19     4242.83     4136.22     90.30 o 
  -6   6  19      228.72      256.97     25.33 o 
  -4   6  19      725.85      724.19     51.24 o 
  -2   6  19       32.11       27.32     17.32 o 
   0   6  19      180.53      205.46     15.44 o 
   2   6  19     2761.64     2563.38     47.48 o 
   4   6  19      226.66      210.03     16.83 o 
   6   6  19     3517.67     3271.19     56.58 o 
   8   6  19       84.34      108.47     14.44 o 
  10   6  19     1570.30     1536.57     57.25 o 
  12   6  19     1120.24     1155.04     54.28 o 
  14   6  19       65.43       89.43     22.01 o 
  16   6  19       63.10       36.51     21.83 o 
 -15   7  19     1361.81     1369.43     63.37 o 
 -13   7  19      331.72      339.67     33.36 o 
 -11   7  19       13.67       14.41     17.23 o 
  -9   7  19      122.87      134.38     22.65 o 
  -7   7  19      130.09      138.86     22.33 o 
  -5   7  19      295.03      216.24     24.88 o 
  -3   7  19      471.04      529.18     33.00 o 
  -1   7  19      312.97      227.72     23.75 o 
   1   7  19      161.95      184.83     18.97 o 
   3   7  19     1814.48     1577.50     37.61 o 
   5   7  19       25.16       -0.49     10.36 o 
   7   7  19     1524.62     1482.53     37.55 o 
   9   7  19      140.73      221.06     30.65 o 
  11   7  19        0.04      -13.81     15.18 o 
  13   7  19      413.65      365.26     33.29 o 
  15   7  19     2054.71     2105.23     68.04 o 
 -14   8  19     1564.52     1716.77     64.27 o 
 -12   8  19        2.93        8.12     18.11 o 
 -10   8  19       11.26       28.82     17.79 o 
  -8   8  19      151.49      131.58     23.23 o 
  -6   8  19      749.26      664.79     39.13 o 
  -4   8  19     2673.81     2393.17     67.05 o 
  -2   8  19      361.61      291.06     28.30 o 
   0   8  19     1594.09     1801.89     55.19 o 
   2   8  19        0.44       -1.59     11.55 o 
   4   8  19     1649.40     1668.90     45.69 o 
   6   8  19      130.68       83.68     14.80 o 
   8   8  19      570.20      536.89     26.79 o 
  10   8  19     2654.74     2704.95     71.79 o 
  12   8  19     1568.64     1695.59     77.63 o 
  14   8  19      160.21      175.74     27.83 o 
 -13   9  19      272.86      221.26     31.52 o 
 -11   9  19      645.73      608.12     48.01 o 
  -9   9  19      975.65      951.83     85.39 o 
  -7   9  19       54.14       76.17     21.95 o 
  -5   9  19     1087.40     1052.85     48.56 o 
  -3   9  19       46.13       42.59     18.06 o 
  -1   9  19       61.55       58.15     19.46 o 
   1   9  19       67.93       97.46     19.91 o 
   3   9  19      255.14      215.70     33.83 o 
   5   9  19        6.93       -6.41     12.86 o 
   7   9  19     1463.19     1520.77     40.81 o 
   9   9  19      654.64      667.59     38.99 o 
  11   9  19      179.57      263.44     30.31 o 
  13   9  19       81.32      103.77     25.27 o 
 -10  10  19       82.53      145.62     26.66 o 
  -8  10  19      334.55      329.46     34.39 o 
  -6  10  19      957.17      921.36     62.47 o 
  -4  10  19      665.86      602.98     40.80 o 
  -2  10  19     1202.86     1028.52     48.83 o 
   0  10  19      700.80      722.11     61.53 o 
   2  10  19      209.90      222.70     27.22 o 
   4  10  19      309.85      349.55     31.66 o 
   6  10  19      116.15      134.81     20.42 o 
   8  10  19      637.64      687.65     39.75 o 
  10  10  19      350.86      413.23     47.53 o 
  -7  11  19     1157.53     1263.18     58.62 o 
  -5  11  19      172.80      227.98     31.05 o 
  -3  11  19      335.24      329.77     37.46 o 
  -1  11  19      291.49      351.71     34.12 o 
   1  11  19       43.85       51.16     21.03 o 
   3  11  19       87.98       93.73     22.60 o 
   5  11  19      103.53       90.29     21.91 o 
   7  11  19        7.63        8.70     19.75 o 
 -18   0  20     4160.21     4278.77    139.56 o 
 -16   0  20       92.01       99.63     26.72 o 
 -14   0  20     2077.08     1768.70     80.26 o 
 -12   0  20     6383.70     5450.11    152.83 o 
 -10   0  20     5687.64     5452.92    110.51 o 
  -8   0  20        3.09      -11.68     11.68 o 
  -6   0  20     7579.23     7480.65    134.61 o 
  -4   0  20     7493.27     7260.23    130.24 o 
  -2   0  20      293.98      268.84     21.99 o 
   0   0  20     2365.16     2481.54     87.05 o 
   2   0  20       44.46       55.51     13.27 o 
   4   0  20     5266.95     6329.95    189.56 o 
   6   0  20    14573.39    13901.23    376.20 o 
   8   0  20     1111.84     1024.12     81.65 o 
  10   0  20      633.49      602.53     47.74 o 
  12   0  20     1194.51     1178.74     64.09 o 
  14   0  20       75.27       67.53     35.94 o 
  16   0  20       99.29       85.72     31.73 o 
  18   0  20     1278.54     1261.07     80.99 o 
 -19   1  20        0.54        9.89     21.86 o 
 -17   1  20      269.91      258.33     35.23 o 
 -15   1  20      785.21      814.76     36.05 o 
 -13   1  20     2724.64     2306.24     54.24 o 
 -11   1  20     1355.13     1203.91     31.41 o 
  -9   1  20      531.22      622.24     21.92 o 
  -7   1  20      960.71      940.71     26.53 o 
  -5   1  20     2033.97     1929.20     37.75 o 
  -3   1  20     6518.10     6292.75     82.14 o 
  -1   1  20      420.91      321.69     16.30 o 
   1   1  20     2846.94     3237.69     50.57 o 
   3   1  20      233.78      321.83     14.80 o 
   5   1  20       59.41       86.47     11.58 o 
   7   1  20     1828.87     1858.74     51.26 o 
   9   1  20     1031.18     1103.22     40.83 o 
  11   1  20     1326.70     1378.53     47.74 o 
  13   1  20     2244.49     2205.61     77.83 o 
  15   1  20      133.34      156.99     39.17 o 
  17   1  20     1077.76     1028.79     51.10 o 
  19   1  20      149.91      130.23     29.02 o 
 -18   2  20       50.17       47.90     25.23 o 
 -16   2  20      403.87      392.47     32.21 o 
 -14   2  20        4.90      -14.12     14.12 o 
 -12   2  20        4.09        5.64     12.08 o 
 -10   2  20       71.58       47.89     13.61 o 
  -8   2  20        5.80       -3.50      8.81 o 
  -6   2  20       14.01        8.49      8.84 o 
  -4   2  20    10737.41     9983.89    118.08 o 
  -2   2  20     5375.03     4933.06     68.53 o 
   0   2  20     7998.97     7627.17     94.91 o 
   2   2  20       44.05       48.73      9.37 o 
   4   2  20     3150.02     3159.53     58.26 o 
   6   2  20       12.86        6.76      7.09 o 
   8   2  20     3062.36     2818.04     66.53 o 
  10   2  20      521.57      538.08     32.70 o 
  12   2  20    16295.87    15112.56    281.28 o 
  14   2  20     2531.58     2481.49     77.77 o 
  16   2  20     3241.24     3223.23     84.84 o 
  18   2  20     2184.41     2128.08     71.08 o 
 -19   3  20      112.11      194.25     35.09 o 
 -17   3  20       53.43       66.44     21.51 o 
 -15   3  20     1153.49     1151.96     72.00 o 
 -13   3  20      150.01      132.71     21.86 o 
 -11   3  20     3921.10     3650.81     81.75 o 
  -9   3  20     8854.43     8960.98    126.91 o 
  -7   3  20      165.43      226.52     20.06 o 
  -5   3  20        1.28       24.84      8.98 o 
  -3   3  20     4822.85     4735.84     66.65 o 
  -1   3  20     2245.97     2342.71     42.24 o 
   1   3  20      312.79      309.55     16.58 o 
   3   3  20        2.61        7.68      8.25 o 
   5   3  20     5005.22     4468.56     63.98 o 
   7   3  20      364.24      358.12     16.45 o 
   9   3  20     3594.19     3493.72     78.00 o 
  11   3  20     2107.22     2116.46     61.04 o 
  13   3  20      371.90      326.36     30.58 o 
  15   3  20       97.02       45.06     19.59 o 
  17   3  20      188.55      182.85     34.35 o 
  19   3  20       15.24       12.34     22.09 o 
 -18   4  20      438.29      486.90     38.86 o 
 -16   4  20      377.60      355.43     37.29 o 
 -14   4  20       26.20       43.37     19.66 o 
 -12   4  20     6634.75     6252.80    119.75 o 
 -10   4  20     1091.15     1081.07     73.94 o 
  -8   4  20     5224.17     4725.22     94.23 o 
  -6   4  20     3284.47     3270.45     83.61 o 
  -4   4  20      516.16      513.49     24.32 o 
  -2   4  20     9665.42     9185.22    111.12 o 
   0   4  20     1402.72     1407.67     32.20 o 
   2   4  20     2022.01     2032.76     39.68 o 
   4   4  20     5219.11     4977.23     70.68 o 
   6   4  20      527.36      571.80     21.73 o 
   8   4  20     7672.46     7452.33    146.89 o 
  10   4  20       95.08       70.90     18.09 o 
  12   4  20     1018.98      933.48     67.61 o 
  14   4  20      693.17      723.12     42.10 o 
  16   4  20        0.28       12.00     18.36 o 
  18   4  20        3.45       21.60     20.90 o 
 -17   5  20      138.64      156.59     27.72 o 
 -15   5  20     1305.03     1268.25     57.38 o 
 -13   5  20     1185.33     1218.98     50.43 o 
 -11   5  20     3452.08     3552.15     84.31 o 
  -9   5  20     2794.76     2342.35     64.39 o 
  -7   5  20      992.90      895.02     67.15 o 
  -5   5  20       96.64       90.74     17.88 o 
  -3   5  20      828.38      916.85     29.62 o 
  -1   5  20     6775.56     6592.33     86.97 o 
   1   5  20     1092.81      907.79     26.71 o 
   3   5  20     1235.94     1205.76     42.84 o 
   5   5  20      775.79      797.50     26.19 o 
   7   5  20     6594.81     6472.41    106.79 o 
   9   5  20        0.33      -10.37     13.82 o 
  11   5  20       98.58      133.07     29.49 o 
  13   5  20      236.29      231.62     42.01 o 
  15   5  20      592.65      570.64     39.99 o 
  17   5  20       15.54       -0.07     23.81 o 
 -16   6  20        6.29       -3.95     18.97 o 
 -14   6  20       83.71      103.47     23.24 o 
 -12   6  20      135.07      135.90     24.42 o 
 -10   6  20      410.46      397.09     32.41 o 
  -8   6  20      424.41      365.09     30.14 o 
  -6   6  20      314.48      242.33     25.59 o 
  -4   6  20      366.99      305.77     36.02 o 
  -2   6  20      171.60      208.83     22.79 o 
   0   6  20      752.20      793.42     25.80 o 
   2   6  20     3277.18     3168.43     54.66 o 
   4   6  20       77.89       56.38     12.73 o 
   6   6  20    11733.98    11804.31    142.23 o 
   8   6  20      847.79      761.88     27.54 o 
  10   6  20      444.74      419.78     59.47 o 
  12   6  20     1985.27     2061.16     65.57 o 
  14   6  20      697.19      673.78     42.18 o 
  16   6  20     1730.30     1839.43     76.86 o 
 -15   7  20      280.91      342.04     35.39 o 
 -13   7  20       13.88       26.68     18.94 o 
 -11   7  20      823.83      667.25     41.34 o 
  -9   7  20      562.21      586.79     37.89 o 
  -7   7  20      146.36      124.98     25.64 o 
  -5   7  20     2899.00     2406.33     79.16 o 
  -3   7  20      662.38      644.67     36.42 o 
  -1   7  20     1267.53     1397.10     59.85 o 
   1   7  20      868.92      768.23     31.18 o 
   3   7  20     1217.47     1151.40     32.72 o 
   5   7  20       53.38       60.00     13.41 o 
   7   7  20      859.58      974.16     31.53 o 
   9   7  20      248.00      256.65     27.73 o 
  11   7  20      102.89       82.22     21.27 o 
  13   7  20       36.35       43.84     21.10 o 
  15   7  20     2292.90     2449.87     74.80 o 
 -14   8  20      937.69      995.84     71.65 o 
 -12   8  20        2.67       28.72     18.74 o 
 -10   8  20      363.12      364.10     34.25 o 
  -8   8  20     1905.67     1873.28     61.82 o 
  -6   8  20      199.45      197.22     25.94 o 
  -4   8  20        1.21       -0.22     15.31 o 
  -2   8  20      117.72      142.81     22.54 o 
   0   8  20       88.26      141.40     22.49 o 
   2   8  20      214.64      210.31     20.65 o 
   4   8  20      152.66      186.48     17.79 o 
   6   8  20       72.20       68.85     14.49 o 
   8   8  20      204.42      204.56     19.49 o 
  10   8  20      561.14      640.83     39.17 o 
  12   8  20     3899.74     4160.35    102.42 o 
  14   8  20      731.89      848.49     47.62 o 
 -11   9  20       14.62       29.71     20.21 o 
  -9   9  20       76.05       81.43     22.67 o 
  -7   9  20      477.12      450.94     36.67 o 
  -5   9  20      421.26      367.44     32.67 o 
  -3   9  20        2.52       18.10     16.84 o 
  -1   9  20      296.51      294.35     29.61 o 
   1   9  20      967.04      868.40     42.65 o 
   3   9  20       16.72        8.81     15.87 o 
   5   9  20       67.71       89.82     17.80 o 
   7   9  20       14.59       20.96     14.13 o 
   9   9  20      609.04      641.26     40.02 o 
  11   9  20      161.45      173.71     26.62 o 
 -10  10  20     1088.01     1090.21     55.53 o 
  -8  10  20       13.70       15.52     18.99 o 
  -6  10  20       40.58       68.33     22.13 o 
  -4  10  20     2176.22     2006.63     80.93 o 
  -2  10  20        0.31        0.22     17.16 o 
   0  10  20      995.48      992.34     48.07 o 
   2  10  20      169.32      123.29     24.27 o 
   4  10  20      476.84      438.40     34.07 o 
   6  10  20      179.52      236.60     28.11 o 
   8  10  20       18.16       60.50     24.36 o 
  10  10  20      130.02       80.14     28.86 o 
  -5  11  20      315.49      307.59     34.80 o 
  -3  11  20     3971.60     4170.90    101.61 o 
  -1  11  20      505.30      460.28     38.51 o 
   1  11  20       19.86       40.10     21.26 o 
   3  11  20        1.39       30.08     20.18 o 
   5  11  20      526.31      623.22     40.23 o 
 -19   1  21        0.29       -7.86     19.87 o 
 -17   1  21      351.50      279.54     36.35 o 
 -15   1  21      523.40      624.13     32.93 o 
 -13   1  21      651.21      548.23     29.23 o 
 -11   1  21      443.91      408.71     21.04 o 
  -9   1  21     2310.56     2401.56     45.63 o 
  -7   1  21      543.23      556.42     26.53 o 
  -5   1  21     5216.45     4969.37     70.70 o 
  -3   1  21       10.14       27.16     10.04 o 
  -1   1  21       64.64      104.11     15.95 o 
   1   1  21       54.37       73.18     16.45 o 
   3   1  21     1123.22     1339.59     29.76 o 
   5   1  21     1057.84     1097.39     24.97 o 
   7   1  21      128.33      106.03     17.47 o 
   9   1  21        0.07       17.37     13.62 o 
  11   1  21     1119.95     1174.48     45.04 o 
  13   1  21     2943.23     2762.32     73.20 o 
  15   1  21       46.39       21.54     18.36 o 
  17   1  21      122.07      116.15     28.35 o 
  19   1  21       52.34       40.28     28.40 o 
 -18   2  21        0.02        5.23     22.23 o 
 -16   2  21        0.91       -5.94     15.83 o 
 -14   2  21      361.52      388.41     47.49 o 
 -12   2  21      217.95      216.26     20.90 o 
 -10   2  21        0.35       17.88     12.17 o 
  -8   2  21     2401.96     2352.36     59.72 o 
  -6   2  21       48.49       68.47     11.10 o 
  -4   2  21      639.90      665.53     32.56 o 
  -2   2  21     2873.18     3073.37     50.42 o 
   0   2  21      124.95      188.55     32.21 o 
   2   2  21      532.33      381.06     23.41 o 
   4   2  21      539.17      599.23     23.72 o 
   6   2  21     2024.60     1877.41     36.81 o 
   8   2  21     1615.42     1516.41     47.88 o 
  10   2  21      246.46      192.48     23.04 o 
  12   2  21       74.92       52.22     25.21 o 
  14   2  21     2787.57     2566.65     86.41 o 
  16   2  21      959.95     1044.15     50.88 o 
  18   2  21      430.32      442.26     39.75 o 
 -17   3  21     2977.88     3256.17     94.58 o 
 -15   3  21      143.68      166.22     29.20 o 
 -13   3  21     1208.46     1294.66     49.37 o 
 -11   3  21        0.52       16.90     14.88 o 
  -9   3  21      197.23      272.38     20.81 o 
  -7   3  21    22710.30    20846.37    250.38 o 
  -5   3  21      379.67      480.93     31.28 o 
  -3   3  21     4723.81     4614.15     66.42 o 
  -1   3  21     3825.46     3820.38     59.28 o 
   1   3  21      840.21      855.15     25.08 o 
   3   3  21     1738.47     1540.16     33.47 o 
   5   3  21      882.88      921.82     25.20 o 
   7   3  21      948.53     1026.82     39.19 o 
   9   3  21     3521.03     3566.43     79.96 o 
  11   3  21      420.70      451.33     38.99 o 
  13   3  21      274.53      241.15     28.53 o 
  15   3  21      990.50     1011.22     49.38 o 
  17   3  21      352.27      289.97     33.15 o 
 -18   4  21      340.71      358.08     36.16 o 
 -16   4  21       47.41       30.16     19.61 o 
 -14   4  21       42.76       59.11     19.82 o 
 -12   4  21      315.79      353.61     38.73 o 
 -10   4  21      112.44       84.20     19.12 o 
  -8   4  21      371.04      355.94     28.36 o 
  -6   4  21      484.02      469.66     45.21 o 
  -4   4  21     3649.20     3362.83     53.55 o 
  -2   4  21     1786.81     1736.17     36.18 o 
   0   4  21     1270.76     1233.13     30.75 o 
   2   4  21      120.23      105.66     13.07 o 
   4   4  21     1414.30     1636.15     35.92 o 
   6   4  21     2424.84     2456.83     44.89 o 
   8   4  21        7.03       33.77     15.82 o 
  10   4  21        0.00       -1.48     14.97 o 
  12   4  21      643.13      614.84     38.13 o 
  14   4  21      327.46      355.87     33.39 o 
  16   4  21       50.72       58.21     23.22 o 
  18   4  21      261.49      300.17     34.76 o 
 -17   5  21     1022.59     1003.75     69.07 o 
 -15   5  21      461.52      554.17     39.92 o 
 -13   5  21       71.47       54.13     19.22 o 
 -11   5  21      375.00      453.93     33.97 o 
  -9   5  21     2054.01     2055.07     61.25 o 
  -7   5  21     1852.33     1946.56     57.51 o 
  -5   5  21      338.93      267.65     25.41 o 
  -3   5  21     3540.32     3395.15     69.98 o 
  -1   5  21     3046.67     3103.42     52.27 o 
   1   5  21     4533.73     4068.95     79.34 o 
   3   5  21     8187.74     8208.49    105.18 o 
   5   5  21      191.62      128.70     17.39 o 
   7   5  21     3424.08     3545.34     59.00 o 
   9   5  21      403.73      447.53     32.72 o 
  11   5  21       47.61       42.24     18.20 o 
  13   5  21      589.39      575.87     39.21 o 
  15   5  21      123.75      177.69     31.85 o 
  17   5  21       50.69       84.09     25.08 o 
 -16   6  21      111.57       68.16     23.18 o 
 -14   6  21       32.60       30.80     19.28 o 
 -12   6  21       46.94       46.14     21.32 o 
 -10   6  21        0.03        9.11     16.29 o 
  -8   6  21       31.14       14.27     15.63 o 
  -6   6  21     1718.03     1437.10     50.39 o 
  -4   6  21      220.29      199.00     23.97 o 
  -2   6  21      168.44      172.51     22.13 o 
   0   6  21       47.03       51.41     11.87 o 
   2   6  21     1085.67     1025.44     30.23 o 
   4   6  21      571.84      450.00     22.19 o 
   6   6  21      535.44      614.61     25.26 o 
   8   6  21      860.62      851.38     40.86 o 
  10   6  21        0.23       23.92     17.08 o 
  12   6  21      292.94      299.40     30.87 o 
  14   6  21       24.41       32.09     19.59 o 
  16   6  21       50.18       72.21     24.05 o 
 -15   7  21     1314.09     1331.68     58.96 o 
 -13   7  21      178.19      150.96     26.03 o 
 -11   7  21       60.15       81.30     20.78 o 
  -9   7  21       18.65       30.84     17.18 o 
  -7   7  21     3357.09     3325.51     81.78 o 
  -5   7  21      231.69      241.69     26.24 o 
  -3   7  21     1143.17     1145.80     45.70 o 
  -1   7  21     7495.00     7343.68    130.08 o 
   1   7  21     1831.21     1801.25     45.97 o 
   3   7  21        5.00        3.05     10.98 o 
   5   7  21      658.37      731.43     45.53 o 
   7   7  21      634.82      659.16     27.63 o 
   9   7  21     1350.16     1353.81     49.95 o 
  11   7  21      666.88      694.75     40.79 o 
  13   7  21       15.52       44.87     20.92 o 
  15   7  21     2866.87     2977.95     83.82 o 
 -12   8  21       47.41       25.97     20.79 o 
 -10   8  21        0.00      -16.22     16.47 o 
  -8   8  21      105.23       92.97     22.45 o 
  -6   8  21      882.06      841.07     44.30 o 
  -4   8  21       45.68       53.95     19.81 o 
  -2   8  21       48.40       72.11     19.83 o 
   0   8  21      142.47      133.83     21.77 o 
   2   8  21       32.14       52.03     17.88 o 
   4   8  21       17.72       77.83     16.60 o 
   6   8  21        1.13        6.27     12.22 o 
   8   8  21      390.70      512.87     35.05 o 
  10   8  21      734.36      657.71     40.31 o 
  12   8  21        3.14       -4.62     18.89 o 
 -11   9  21      814.02      800.37     48.78 o 
  -9   9  21       29.41       29.13     19.55 o 
  -7   9  21       43.44       39.94     20.13 o 
  -5   9  21     1481.79     1357.14     54.86 o 
  -3   9  21      669.39      597.50     60.75 o 
  -1   9  21      704.89      591.36     38.08 o 
   1   9  21       71.02       87.76     20.86 o 
   3   9  21      747.58      783.50     40.88 o 
   5   9  21      366.15      370.09     27.11 o 
   7   9  21      671.88      620.45     32.47 o 
   9   9  21     1201.43     1179.10     49.90 o 
  11   9  21     1343.62     1226.53     52.82 o 
  -8  10  21       10.64       31.77     20.98 o 
  -6  10  21      475.81      484.62     39.57 o 
  -4  10  21      320.16      303.04     32.94 o 
  -2  10  21        0.24       21.69     18.81 o 
   0  10  21        1.36        0.55     17.51 o 
   2  10  21      153.23      112.87     23.43 o 
   4  10  21      938.34      905.90     45.25 o 
   6  10  21      448.36      466.58     34.87 o 
   8  10  21       48.21       52.83     24.18 o 
  -5  11  21       81.17      108.16     26.01 o 
  -3  11  21      117.18      137.47     27.23 o 
  -1  11  21        7.15       13.57     18.93 o 
   1  11  21       93.61      111.21     24.92 o 
   3  11  21       42.72       58.55     24.97 o 
   5  11  21      692.67      698.95     42.51 o 
 -18   0  22      145.97      188.26     65.07 o 
 -16   0  22     1059.43     1096.42     69.63 o 
 -14   0  22      271.26      373.89     45.41 o 
 -12   0  22     1126.71      956.23     49.95 o 
 -10   0  22      218.24      118.04     19.97 o 
  -8   0  22        0.10      -12.85     12.85 o 
  -6   0  22     1968.63     1797.50     53.79 o 
  -4   0  22     5298.35     5028.75    101.92 o 
  -2   0  22      738.23      599.01     31.70 o 
   0   0  22     9719.97     9720.95    164.74 o 
   2   0  22     1903.92     1685.16     49.24 o 
   4   0  22     3081.21     3388.89    198.48 o 
   6   0  22      887.17      881.13     76.88 o 
   8   0  22      149.66      107.61     25.43 o 
  10   0  22       77.73       99.93     27.23 o 
  12   0  22    14375.33    13650.25    297.11 o 
  14   0  22     1411.11     1470.39     77.45 o 
  16   0  22      747.31      760.31    133.48 o 
  18   0  22       37.70       -8.82     25.94 o 
 -17   1  22      555.36      629.07     67.34 o 
 -15   1  22      371.07      350.26     31.44 o 
 -13   1  22     1033.17     1134.97     63.30 o 
 -11   1  22       12.41       51.26     14.10 o 
  -9   1  22      581.69      552.95     29.80 o 
  -7   1  22     4524.81     4208.93     64.68 o 
  -5   1  22        0.54       30.33     11.02 o 
  -3   1  22     1408.68     1420.75     32.81 o 
  -1   1  22      501.59      459.37     19.91 o 
   1   1  22      583.73      556.16     20.84 o 
   3   1  22       18.63       76.51     10.63 o 
   5   1  22      160.33      241.32     16.06 o 
   7   1  22      798.23      743.94     35.55 o 
   9   1  22     1613.04     1603.16     50.71 o 
  11   1  22       44.13       45.47     20.03 o 
  13   1  22       57.94       59.78     19.57 o 
  15   1  22        0.30      -16.22     16.22 o 
  17   1  22       70.42       56.03     22.15 o 
 -18   2  22       35.39       53.04     26.10 o 
 -16   2  22     1448.34     1449.86     57.51 o 
 -14   2  22       73.77       56.33     22.85 o 
 -12   2  22     1696.23     1853.33     50.15 o 
 -10   2  22       12.53       19.13     12.37 o 
  -8   2  22      227.76      182.24     21.06 o 
  -6   2  22     1245.16     1132.22     29.35 o 
  -4   2  22      567.94      606.82     38.71 o 
  -2   2  22      384.83      393.78     19.04 o 
   0   2  22    10392.29     9928.71    119.18 o 
   2   2  22      380.22      326.43     19.19 o 
   4   2  22     5406.37     5193.52     74.19 o 
   6   2  22     2323.25     2263.85     39.35 o 
   8   2  22      189.74      210.25     23.23 o 
  10   2  22      784.21      768.87     38.88 o 
  12   2  22      699.89      667.60     42.42 o 
  14   2  22     1667.79     1588.52     70.38 o 
  16   2  22     1630.24     1674.85     61.10 o 
  18   2  22       43.63       24.93     22.35 o 
 -17   3  22     1181.27     1100.24     83.44 o 
 -15   3  22      438.79      398.33     33.57 o 
 -13   3  22       15.24        8.22     17.32 o 
 -11   3  22      554.43      594.46     35.59 o 
  -9   3  22       21.25       22.69     14.76 o 
  -7   3  22       64.63      113.74     21.96 o 
  -5   3  22    12631.53    12402.34    143.66 o 
  -3   3  22        8.70       18.35     11.44 o 
  -1   3  22    14991.26    14818.11    166.63 o 
   1   3  22     1929.73     1826.95     37.86 o 
   3   3  22     2246.11     2303.01     44.95 o 
   5   3  22     2313.49     2235.26     41.71 o 
   7   3  22     2843.31     2579.71     64.79 o 
   9   3  22      934.54      985.80     41.76 o 
  11   3  22     1504.43     1431.40     54.59 o 
  13   3  22       77.53       70.56     20.28 o 
  15   3  22        5.49        8.16     18.24 o 
  17   3  22      473.04      430.90     38.49 o 
 -16   4  22      930.18      992.15     50.21 o 
 -14   4  22     2022.36     2032.26     66.71 o 
 -12   4  22      346.90      270.43     30.36 o 
 -10   4  22      130.78      122.50     22.41 o 
  -8   4  22     1712.71     1788.21     55.16 o 
  -6   4  22      226.85      203.69     22.28 o 
  -4   4  22    14144.66    13924.88    177.69 o 
  -2   4  22      476.50      466.03     27.07 o 
   0   4  22     6290.45     6183.33     84.49 o 
   2   4  22     8863.61     8892.20    111.34 o 
   4   4  22     9778.62     9049.96    112.63 o 
   6   4  22     7663.13     7292.35     95.29 o 
   8   4  22      713.36      558.63     34.11 o 
  10   4  22      885.06      828.87     41.12 o 
  12   4  22     4559.44     4402.99    108.00 o 
  14   4  22      523.54      607.90     40.71 o 
  16   4  22      194.86      175.92     29.67 o 
 -17   5  22     2077.40     2281.39     74.55 o 
 -15   5  22      304.54      306.92     32.90 o 
 -13   5  22      512.09      408.85     34.95 o 
 -11   5  22     3092.22     3196.62     80.80 o 
  -9   5  22     4693.04     4512.77     96.86 o 
  -7   5  22     1414.88     1398.27     49.45 o 
  -5   5  22        4.96        3.85     15.59 o 
  -3   5  22      742.22      807.10     29.58 o 
  -1   5  22      105.47       89.98     12.81 o 
   1   5  22     2685.60     2645.08     48.85 o 
   3   5  22     6647.19     6201.68     86.39 o 
   5   5  22     3550.13     3312.45     56.46 o 
   7   5  22     1963.26     1906.58     56.52 o 
   9   5  22     2203.09     1958.52     59.24 o 
  11   5  22     1302.17     1415.83     52.68 o 
  13   5  22       29.20       51.45     20.04 o 
  15   5  22      884.08      920.48     49.54 o 
  17   5  22        0.00      -19.38     19.97 o 
 -16   6  22        0.00        2.57     20.61 o 
 -14   6  22       84.84       75.55     26.98 o 
 -12   6  22      620.73      576.64     39.60 o 
 -10   6  22      270.86      296.90     33.92 o 
  -8   6  22     1329.87     1127.95     47.70 o 
  -6   6  22     3266.35     3079.18     76.70 o 
  -4   6  22       25.16       18.94     15.06 o 
  -2   6  22     3168.66     3007.89     72.27 o 
   0   6  22      724.69      746.24     26.49 o 
   2   6  22        2.60       -4.39     10.28 o 
   4   6  22      961.37      866.34     29.11 o 
   6   6  22      713.79      703.10     27.17 o 
   8   6  22        0.65       -3.32     16.11 o 
  10   6  22     1991.11     2046.84     62.79 o 
  12   6  22      174.29      234.27     29.24 o 
  14   6  22      491.59      517.45     39.98 o 
  16   6  22      149.39      200.92     30.75 o 
 -13   7  22      220.00      183.88     27.63 o 
 -11   7  22     1291.21     1262.83     57.93 o 
  -9   7  22      219.17      258.60     28.99 o 
  -7   7  22     1778.89     1788.65     58.97 o 
  -5   7  22     4211.41     3938.66     89.83 o 
  -3   7  22      225.88      208.04     25.03 o 
  -1   7  22     3736.14     3416.24     80.06 o 
   1   7  22      416.78      425.48     30.87 o 
   3   7  22     1118.28      925.32     34.55 o 
   5   7  22      717.97      713.21     28.48 o 
   7   7  22      332.28      347.46     40.39 o 
   9   7  22        0.60        6.95     17.52 o 
  11   7  22      133.95      185.62     26.99 o 
  13   7  22        0.01        6.94     19.21 o 
 -12   8  22      856.56      877.39     49.95 o 
 -10   8  22     1322.47     1134.06     53.22 o 
  -8   8  22     3828.10     3696.09     91.83 o 
  -6   8  22      490.73      510.30     37.28 o 
  -4   8  22     1341.12     1481.77     54.06 o 
  -2   8  22      100.00      124.19     22.73 o 
   0   8  22       36.18       64.16     19.47 o 
   2   8  22     1387.62     1243.61     47.67 o 
   4   8  22      190.88      189.71     21.43 o 
   6   8  22      767.14      762.64     30.53 o 
   8   8  22     1703.76     1652.82     56.06 o 
  10   8  22        1.82        7.44     18.41 o 
  12   8  22      428.49      486.35     38.33 o 
 -11   9  22     1797.55     1732.95     65.58 o 
  -9   9  22       76.82       44.37     21.79 o 
  -7   9  22       94.48      107.00     23.98 o 
  -5   9  22        0.31        3.07     17.21 o 
  -3   9  22       60.60       27.84     25.49 o 
  -1   9  22        6.18        0.98     16.62 o 
   1   9  22      946.00      964.83     45.65 o 
   3   9  22      440.20      522.77     35.40 o 
   5   9  22      735.80      819.03     41.83 o 
   7   9  22     1541.53     1630.03     66.25 o 
   9   9  22      611.23      687.16     41.02 o 
  11   9  22       24.22       25.54     20.75 o 
  -8  10  22       70.89       64.08     22.87 o 
  -6  10  22       25.87       40.57     22.71 o 
  -4  10  22     2131.08     2052.07     68.06 o 
  -2  10  22       20.71       22.68     18.54 o 
   0  10  22       61.25      138.17     26.17 o 
   2  10  22      250.46      321.95     32.62 o 
   4  10  22       54.78       46.29     20.26 o 
   6  10  22     1469.38     1655.15     64.26 o 
   8  10  22        7.82       34.00     23.88 o 
  -3  11  22      950.29      860.42     49.89 o 
  -1  11  22     1019.23     1123.17     65.65 o 
   1  11  22        2.73      -11.73     18.91 o 
   3  11  22      923.31     1062.36     89.25 o 
 -17   1  23      761.82      904.11     59.13 o 
 -15   1  23       17.38      -10.29     19.25 o 
 -13   1  23      104.09       38.78     15.17 o 
 -11   1  23      704.46      705.46     32.00 o 
  -9   1  23     1548.48     1537.90     36.48 o 
  -7   1  23     1799.35     1831.59     39.56 o 
  -5   1  23     3429.66     3263.07     54.80 o 
  -3   1  23     7608.78     7248.93     94.47 o 
  -1   1  23        2.80       20.56     11.45 o 
   1   1  23       40.85       38.13      9.90 o 
   3   1  23     1038.15     1336.30     30.96 o 
   5   1  23     3694.30     3646.43     66.12 o 
   7   1  23      879.44     1018.36     39.95 o 
   9   1  23     1826.04     1747.77     76.17 o 
  11   1  23     3975.63     3631.11    111.31 o 
  13   1  23      276.37      294.21     30.10 o 
  15   1  23      882.94      864.53     53.23 o 
  17   1  23       23.24       23.68     20.65 o 
 -18   2  23      223.28      249.43     53.73 o 
 -16   2  23        5.66       27.66     23.59 o 
 -14   2  23      370.65      317.15     36.02 o 
 -12   2  23       11.64       -0.17     14.41 o 
 -10   2  23     1099.42      951.65     35.35 o 
  -8   2  23       39.05       60.19     13.98 o 
  -6   2  23        7.36        1.08      9.33 o 
  -4   2  23     1225.79     1203.99     30.68 o 
  -2   2  23     3621.37     3667.44     58.53 o 
   0   2  23      546.84      511.92     23.53 o 
   2   2  23     1034.19     1078.39     28.50 o 
   4   2  23      197.54      217.98     14.98 o 
   6   2  23      304.24      213.08     22.64 o 
   8   2  23      239.37      188.51     22.58 o 
  10   2  23     3010.57     2568.93     75.86 o 
  12   2  23       78.41       54.18     30.56 o 
  14   2  23       59.63       90.73     22.36 o 
  16   2  23       28.62       12.92     19.02 o 
  18   2  23        0.72      -17.67     19.32 o 
 -17   3  23       52.61       41.19     25.12 o 
 -15   3  23      835.93      769.18     58.52 o 
 -13   3  23      190.75      228.67     31.78 o 
 -11   3  23      295.70      323.71     29.08 o 
  -9   3  23     2886.93     2731.42     69.14 o 
  -7   3  23      883.40      832.39     31.63 o 
  -5   3  23     8654.14     8342.08    105.33 o 
  -3   3  23     3653.40     3578.04     81.60 o 
  -1   3  23    11129.64    10822.54    129.54 o 
   1   3  23     3735.46     3668.46     58.82 o 
   3   3  23      475.72      486.46     21.08 o 
   5   3  23       10.82       15.93     12.67 o 
   7   3  23        6.90        8.73     14.48 o 
   9   3  23      178.52      201.39     24.12 o 
  11   3  23     1666.14     1653.51     55.49 o 
  13   3  23     1822.34     1766.96     70.51 o 
  15   3  23      587.33      539.02     43.73 o 
  17   3  23        3.05      -12.18     27.11 o 
 -16   4  23      183.69      226.95     31.41 o 
 -14   4  23       23.47       39.95     19.11 o 
 -12   4  23      557.94      608.12     42.88 o 
 -10   4  23     1742.87     1661.28     55.16 o 
  -8   4  23     4829.38     4796.02     98.48 o 
  -6   4  23        1.01       -8.53     12.53 o 
  -4   4  23     5702.12     5686.86     90.41 o 
  -2   4  23     1320.92     1343.31     31.22 o 
   0   4  23     3565.73     3484.11     57.83 o 
   2   4  23     5725.37     5371.36     77.51 o 
   4   4  23      200.10      220.29     16.56 o 
   6   4  23     2680.43     2620.01     59.10 o 
   8   4  23     5564.99     4983.27    141.26 o 
  10   4  23      201.15      224.21     27.19 o 
  12   4  23     3148.21     3073.68     79.99 o 
  14   4  23     2916.64     2891.26     80.16 o 
  16   4  23       58.17       27.96     21.77 o 
 -15   5  23     4076.50     4072.10    100.02 o 
 -13   5  23      118.80       79.54     21.44 o 
 -11   5  23        0.54       -6.87     16.01 o 
  -9   5  23      320.43      300.96     29.36 o 
  -7   5  23      107.61      129.03     21.64 o 
  -5   5  23     1092.89      935.00     41.29 o 
  -3   5  23      572.97      614.17     34.69 o 
  -1   5  23      583.32      533.89     21.37 o 
   1   5  23      391.35      447.99     21.99 o 
   3   5  23     2129.37     1984.90     42.47 o 
   5   5  23      340.77      362.65     20.56 o 
   7   5  23       61.36       25.14     15.71 o 
   9   5  23       56.90       38.40     18.36 o 
  11   5  23     1397.74     1448.67     53.66 o 
  13   5  23      305.09      260.85     30.80 o 
  15   5  23      869.45      799.63     47.44 o 
 -14   6  23        0.01        3.54     18.03 o 
 -12   6  23      427.71      333.38     33.16 o 
 -10   6  23       67.96       55.30     19.45 o 
  -8   6  23      522.36      445.99     43.12 o 
  -6   6  23      961.40      959.78     44.59 o 
  -4   6  23      251.00      270.47     33.51 o 
  -2   6  23      378.54      334.12     28.64 o 
   0   6  23     1613.29     1517.13     36.72 o 
   2   6  23      825.05      725.31     27.32 o 
   4   6  23      501.78      443.39     23.19 o 
   6   6  23     5515.22     5272.24    104.69 o 
   8   6  23      281.91      342.16     34.45 o 
  10   6  23     1311.57     1322.18     52.11 o 
  12   6  23      655.60      620.64     48.73 o 
  14   6  23       32.66       64.00     22.32 o 
 -13   7  23      358.85      357.56     37.20 o 
 -11   7  23      818.40      798.36     45.74 o 
  -9   7  23      388.72      425.48     50.70 o 
  -7   7  23      468.42      545.01     37.73 o 
  -5   7  23       87.93      103.82     21.26 o 
  -3   7  23        0.65        6.31     15.80 o 
  -1   7  23     2063.46     1910.97     59.85 o 
   1   7  23       96.06       65.24     18.47 o 
   3   7  23      311.48      321.78     21.35 o 
   5   7  23       24.03        0.61     11.85 o 
   7   7  23      341.66      337.63     30.64 o 
   9   7  23      372.78      354.91     36.78 o 
  11   7  23        3.04        0.10     18.29 o 
  13   7  23      583.13      492.11     39.32 o 
 -12   8  23      105.65       68.67     23.54 o 
 -10   8  23        0.00       25.16     19.60 o 
  -8   8  23      638.15      636.04     87.98 o 
  -6   8  23      713.65      707.95     42.63 o 
  -4   8  23       10.00       25.21     18.87 o 
  -2   8  23      298.32      312.93     35.26 o 
   0   8  23        0.46       -6.59     14.91 o 
   2   8  23      485.32      509.75     40.47 o 
   4   8  23        1.69      -12.44     12.44 o 
   6   8  23      357.66      396.99     24.68 o 
   8   8  23      327.66      320.77     31.30 o 
  10   8  23        0.80       -3.74     18.00 o 
  12   8  23       90.06      104.62     24.71 o 
  -9   9  23     1147.38     1215.56     57.27 o 
  -7   9  23       39.05       27.85     19.84 o 
  -5   9  23       94.13      100.44     23.78 o 
  -3   9  23       58.48        8.71     17.46 o 
  -1   9  23       84.89       74.14     21.52 o 
   1   9  23       79.84       60.38     29.14 o 
   3   9  23      945.20      969.78     45.69 o 
   5   9  23     1202.06     1209.39     73.57 o 
   7   9  23      755.49      933.06     53.89 o 
   9   9  23      479.32      478.43     44.19 o 
  -6  10  23     2792.18     2773.51     82.48 o 
  -4  10  23       46.40       57.30     22.44 o 
  -2  10  23      259.38      297.02     32.68 o 
   0  10  23      153.05      170.78     26.85 o 
   2  10  23        6.39       -4.29     21.55 o 
   4  10  23       23.04        7.14     18.45 o 
   6  10  23      443.69      473.74     58.57 o 
  -1  11  23        0.06        7.62     21.69 o 
   1  11  23      412.32      454.89     40.26 o 
 -18   0  24      986.81      885.61    110.47 o 
 -16   0  24     2054.42     2249.79     98.22 o 
 -14   0  24        0.17       22.55     25.57 o 
 -12   0  24     2222.97     2091.86     89.29 o 
 -10   0  24     1008.75     1080.48     45.61 o 
  -8   0  24     5051.38     4482.13     99.14 o 
  -6   0  24     2369.77     2176.58     62.69 o 
  -4   0  24       18.17       46.63     15.61 o 
  -2   0  24      131.37       53.26     18.40 o 
   0   0  24      969.08      975.50     65.92 o 
   2   0  24      155.33      106.60     17.87 o 
   4   0  24     1971.83     1668.28     89.42 o 
   6   0  24     4898.06     4198.21    301.23 o 
   8   0  24      113.00      157.52     30.92 o 
  10   0  24     7680.48     7003.19    180.77 o 
  12   0  24       70.00       47.11     41.62 o 
  14   0  24       49.91       19.14     25.23 o 
  16   0  24        2.92      -22.22     22.22 o 
  18   0  24      120.41      124.30     39.30 o 
 -17   1  24     1139.88     1224.83     66.86 o 
 -15   1  24      639.91      597.23     48.10 o 
 -13   1  24     1480.03     1555.81     46.43 o 
 -11   1  24     2503.74     2534.72     58.37 o 
  -9   1  24      129.84      125.95     15.07 o 
  -7   1  24      488.80      363.93     20.78 o 
  -5   1  24     1865.98     1835.81     39.67 o 
  -3   1  24     5779.27     5335.22     76.56 o 
  -1   1  24     1735.39     1693.29     40.56 o 
   1   1  24        0.00        1.48      8.51 o 
   3   1  24     2572.74     2630.32     46.68 o 
   5   1  24      217.53      286.39     15.30 o 
   7   1  24     2030.79     1913.19     82.08 o 
   9   1  24     2386.95     2269.86     63.32 o 
  11   1  24      466.48      502.41     56.62 o 
  13   1  24      364.51      320.20     31.71 o 
  15   1  24        6.26       -5.32     17.69 o 
  17   1  24       26.84       23.00     21.46 o 
 -16   2  24     4779.06     4931.63    132.03 o 
 -14   2  24        9.88       15.68     16.77 o 
 -12   2  24      571.56      613.59     42.79 o 
 -10   2  24      126.51      130.36     18.04 o 
  -8   2  24       31.78       47.84     14.16 o 
  -6   2  24      205.35      137.94     14.47 o 
  -4   2  24     2218.55     2026.36     41.50 o 
  -2   2  24     8657.99     8111.99    103.94 o 
   0   2  24      456.54      414.46     20.25 o 
   2   2  24      744.60      788.56     25.33 o 
   4   2  24     1579.53     1547.23     34.34 o 
   6   2  24      255.48      355.52     27.74 o 
   8   2  24       16.87       -5.49     16.64 o 
  10   2  24     1385.58     1260.48     57.93 o 
  12   2  24      960.86      922.17     56.55 o 
  14   2  24       57.69       96.73     22.84 o 
  16   2  24       73.77       58.26     22.51 o 
 -17   3  24     2245.55     2408.05     90.82 o 
 -15   3  24       97.60       70.13     22.91 o 
 -13   3  24       15.17        3.91     15.98 o 
 -11   3  24       27.64       37.72     17.81 o 
  -9   3  24      720.60      661.97     36.66 o 
  -7   3  24      211.12      212.21     19.99 o 
  -5   3  24     2405.16     2416.77     45.65 o 
  -3   3  24     8186.62     7602.46    139.33 o 
  -1   3  24       85.86       69.73     23.57 o 
   1   3  24     4748.33     4414.94     67.47 o 
   3   3  24     5094.28     4678.55     69.71 o 
   5   3  24     7419.43     7085.17     94.45 o 
   7   3  24     1572.39     1491.64     66.51 o 
   9   3  24     2080.92     2008.11     59.92 o 
  11   3  24     1746.36     1672.71     56.68 o 
  13   3  24      204.80      241.75     29.84 o 
  15   3  24      111.45      104.82     24.51 o 
  17   3  24      725.50      777.47     51.70 o 
 -16   4  24     1635.51     1610.29     61.90 o 
 -14   4  24      987.84     1064.82     50.07 o 
 -12   4  24      484.27      506.32     42.08 o 
 -10   4  24      693.12      724.99     41.61 o 
  -8   4  24       89.38       83.45     28.81 o 
  -6   4  24     1004.85      969.84     41.63 o 
  -4   4  24     1867.59     1790.93     54.24 o 
  -2   4  24      269.36      240.43     16.10 o 
   0   4  24     6138.85     5927.25     83.81 o 
   2   4  24     1262.44     1423.91     34.99 o 
   4   4  24      145.78      114.59     13.92 o 
   6   4  24      603.87      632.15     35.01 o 
   8   4  24      138.84      138.76     21.74 o 
  10   4  24      374.90      359.71     31.34 o 
  12   4  24       29.84       46.88     20.02 o 
  14   4  24      587.76      571.89     40.86 o 
  16   4  24      103.25      113.34     26.63 o 
 -15   5  24     2124.29     2410.27     75.74 o 
 -13   5  24     1229.08     1218.51     68.34 o 
 -11   5  24     2522.58     2384.74     70.01 o 
  -9   5  24       59.72       34.27     20.66 o 
  -7   5  24     5987.61     5718.01    112.58 o 
  -5   5  24      862.45      922.43     42.51 o 
  -3   5  24       44.17       63.43     17.47 o 
  -1   5  24     1268.01     1319.07     31.78 o 
   1   5  24     1057.11      988.98     35.00 o 
   3   5  24     4154.83     3911.98     64.51 o 
   5   5  24     1262.90     1233.91     33.34 o 
   7   5  24      205.06      156.66     23.41 o 
   9   5  24      786.19      736.71     40.60 o 
  11   5  24      452.06      465.80     36.12 o 
  13   5  24     2058.35     1994.63     66.53 o 
  15   5  24      918.10      988.65     58.82 o 
 -14   6  24      268.11      268.42     32.61 o 
 -12   6  24     1305.22     1259.47     54.63 o 
 -10   6  24      446.21      440.47     38.84 o 
  -8   6  24       25.99       -1.47     15.38 o 
  -6   6  24        0.02       36.90     24.68 o 
  -4   6  24     1334.87     1053.37     45.55 o 
  -2   6  24      526.62      505.84     52.56 o 
   0   6  24     3215.65     3107.64     77.19 o 
   2   6  24     2145.70     1838.11     50.50 o 
   4   6  24      118.15      110.65     15.71 o 
   6   6  24       17.53        3.60     15.74 o 
   8   6  24       16.29       -5.03     15.62 o 
  10   6  24       84.89       99.04     25.75 o 
  12   6  24      172.53      172.01     27.16 o 
  14   6  24       14.45       10.97     24.42 o 
 -13   7  24      723.98      783.73     67.22 o 
 -11   7  24       96.34       85.94     23.17 o 
  -9   7  24        6.25       17.21     17.90 o 
  -7   7  24        0.00       13.00     17.20 o 
  -5   7  24     3445.59     3342.26     83.41 o 
  -3   7  24     3498.01     3310.05     81.73 o 
  -1   7  24      176.16      225.40     36.39 o 
   1   7  24     2226.35     2044.11     62.21 o 
   3   7  24     1024.53      906.78     35.25 o 
   5   7  24       94.57       88.63     15.96 o 
   7   7  24      447.28      459.51     34.21 o 
   9   7  24     2023.76     1989.08     69.77 o 
  11   7  24      373.87      394.40     35.48 o 
  13   7  24        8.18      -18.33     18.33 o 
 -12   8  24        0.11      -10.92     17.99 o 
 -10   8  24      612.86      598.71     43.14 o 
  -8   8  24       87.03       70.47     21.80 o 
  -6   8  24       14.76       -5.26     17.37 o 
  -4   8  24     1238.33     1200.38     51.69 o 
  -2   8  24     2213.71     2086.40     71.56 o 
   0   8  24     1267.98     1186.88     49.30 o 
   2   8  24        4.83       18.04     16.24 o 
   4   8  24      182.39      169.57     23.59 o 
   6   8  24      668.23      700.34     47.04 o 
   8   8  24     1158.09     1288.11     58.32 o 
  10   8  24      320.92      320.83     39.75 o 
  12   8  24      197.06      222.50     37.88 o 
  -9   9  24       85.21      108.73     25.51 o 
  -7   9  24       90.55      105.07     24.68 o 
  -5   9  24      707.51      766.71     45.81 o 
  -3   9  24      718.27      745.85     44.66 o 
  -1   9  24      264.50      258.41     29.93 o 
   1   9  24       32.79       25.04     23.55 o 
   3   9  24      249.58      306.23     31.44 o 
   5   9  24     1054.24     1089.33     47.09 o 
   7   9  24      115.56      153.19     31.56 o 
   9   9  24      616.31      668.23     50.77 o 
  -6  10  24     1286.27     1310.81     66.10 o 
  -4  10  24     1298.71     1350.75     92.46 o 
  -2  10  24      355.36      383.19     36.26 o 
   0  10  24       72.02       82.62     23.25 o 
   2  10  24       72.36       73.06     21.55 o 
   4  10  24       27.15      102.14     23.29 o 
   6  10  24        0.58       47.18     32.74 o 
 -17   1  25       76.67       73.52     37.75 o 
 -15   1  25        0.26       -1.59     21.50 o 
 -13   1  25       43.37       51.53     16.45 o 
 -11   1  25     2697.91     2519.24     58.94 o 
  -9   1  25     4646.14     4310.66     69.31 o 
  -7   1  25       35.16       52.16     13.66 o 
  -5   1  25     3006.80     2978.20     53.28 o 
  -3   1  25     2064.51     2071.23     42.71 o 
  -1   1  25     1595.20     1496.49     40.24 o 
   1   1  25       45.04       83.89     12.25 o 
   3   1  25       74.95      131.10     13.32 o 
   5   1  25       16.16       -1.65     16.16 o 
   7   1  25       99.34      121.33     19.69 o 
   9   1  25      661.72      639.75     50.65 o 
  11   1  25     1567.67     1332.75     50.76 o 
  13   1  25     2142.47     2019.41     83.75 o 
  15   1  25      334.77      384.04     47.44 o 
  17   1  25       41.07        1.34     19.67 o 
 -16   2  25       44.91       68.22     27.05 o 
 -14   2  25       27.30       10.23     17.45 o 
 -12   2  25      184.29      199.75     25.40 o 
 -10   2  25     2324.31     2220.93     54.46 o 
  -8   2  25       21.14       -4.34     16.01 o 
  -6   2  25     1152.85     1092.16     30.50 o 
  -4   2  25     2427.78     2345.28     45.97 o 
  -2   2  25     3266.51     3393.38     57.23 o 
   0   2  25      670.89      617.19     24.30 o 
   2   2  25     1241.34     1165.26     30.74 o 
   4   2  25      349.79      282.51     17.39 o 
   6   2  25      225.77      197.91     22.92 o 
   8   2  25       51.39       83.55     18.91 o 
  10   2  25      967.73      976.81     79.20 o 
  12   2  25     3878.06     3561.36    103.40 o 
  14   2  25      882.10      886.17     47.93 o 
  16   2  25       13.36        1.33     19.66 o 
 -17   3  25      294.56      331.96     43.23 o 
 -15   3  25       38.83       50.16     25.23 o 
 -13   3  25        0.07      -14.71     14.71 o 
 -11   3  25      692.98      772.24     47.54 o 
  -9   3  25      752.06      795.85     40.18 o 
  -7   3  25      115.76       84.87     15.65 o 
  -5   3  25      244.39      251.31     20.90 o 
  -3   3  25      729.49      755.65     26.15 o 
  -1   3  25     6641.68     6180.82     86.42 o 
   1   3  25      121.50      138.42     14.75 o 
   3   3  25     1482.68     1253.19     32.51 o 
   5   3  25      113.13      144.52     17.28 o 
   7   3  25      261.67      248.48     25.38 o 
   9   3  25       55.56       51.07     18.03 o 
  11   3  25      480.89      462.55     49.02 o 
  13   3  25       25.96       40.03     19.55 o 
  15   3  25        2.14       11.83     19.53 o 
  17   3  25       67.91      105.77     26.84 o 
 -16   4  25     2828.02     2799.28     82.00 o 
 -14   4  25       49.21       67.19     22.16 o 
 -12   4  25      116.28      101.18     22.65 o 
 -10   4  25      333.80      347.02     31.36 o 
  -8   4  25     2493.28     2307.92     65.62 o 
  -6   4  25     2612.34     2381.91     64.90 o 
  -4   4  25       57.31       51.56     13.80 o 
  -2   4  25      150.11      126.39     13.52 o 
   0   4  25     1849.81     1891.06     41.37 o 
   2   4  25       95.88      152.70     16.63 o 
   4   4  25       13.55       10.53     10.60 o 
   6   4  25      316.56      365.96     29.49 o 
   8   4  25      942.45      933.95     68.74 o 
  10   4  25       63.89       25.75     18.49 o 
  12   4  25      165.91      175.83     25.86 o 
  14   4  25      408.50      391.31     36.65 o 
  16   4  25      202.37      268.83     34.81 o 
 -15   5  25        9.40        8.15     20.54 o 
 -13   5  25      622.43      587.60     41.49 o 
 -11   5  25     1996.87     1904.44    102.36 o 
  -9   5  25      102.70      105.61     22.33 o 
  -7   5  25     5195.48     4885.45    102.65 o 
  -5   5  25      723.65      624.82     36.97 o 
  -3   5  25      935.93      872.76     64.20 o 
  -1   5  25     4554.99     4532.62     73.26 o 
   1   5  25      148.94      192.66     17.55 o 
   3   5  25       22.61       47.75     12.83 o 
   5   5  25     1038.64      984.18     31.02 o 
   7   5  25      578.13      625.40     37.04 o 
   9   5  25      232.84      311.07     30.48 o 
  11   5  25       32.49       41.09     19.55 o 
  13   5  25       34.18       28.29     21.25 o 
  15   5  25      285.08      406.87     39.00 o 
 -14   6  25        7.65       14.98     19.81 o 
 -12   6  25      232.28      215.73     29.25 o 
 -10   6  25        1.49       36.07     17.85 o 
  -8   6  25      930.66      883.17     72.49 o 
  -6   6  25       18.10       16.71     16.54 o 
  -4   6  25     1043.51     1028.82     46.43 o 
  -2   6  25      764.91      721.38     53.80 o 
   0   6  25      832.07      664.95     37.17 o 
   2   6  25        4.78       11.42     12.02 o 
   4   6  25        0.02       -8.38     11.17 o 
   6   6  25      183.89      233.65     26.63 o 
   8   6  25        2.61        6.65     16.16 o 
  10   6  25      527.97      639.55     40.75 o 
  12   6  25      195.50      192.52     28.85 o 
  14   6  25       35.74       19.19     21.62 o 
 -13   7  25      755.83      761.87     48.30 o 
 -11   7  25       49.04       41.77     20.97 o 
  -9   7  25      123.16      122.43     28.40 o 
  -7   7  25        2.93      -15.70     15.70 o 
  -5   7  25       37.86       57.54     19.54 o 
  -3   7  25       96.23       86.88     21.06 o 
  -1   7  25     1389.64     1379.32     51.11 o 
   1   7  25        0.74       20.38     16.90 o 
   3   7  25      272.02      321.62     35.31 o 
   5   7  25      135.14      165.37     25.83 o 
   7   7  25     2413.79     2594.95     79.23 o 
   9   7  25      318.36      342.18     33.29 o 
  11   7  25     2645.23     2966.29     81.75 o 
  13   7  25      122.83      162.77     28.06 o 
 -10   8  25      546.12      549.27     42.65 o 
  -8   8  25       26.70       47.37     30.52 o 
  -6   8  25       20.47       47.60     20.81 o 
  -4   8  25      560.02      577.96     40.15 o 
  -2   8  25      357.30      308.02     49.78 o 
   0   8  25        0.56       -7.88     16.03 o 
   2   8  25      493.85      441.92     39.65 o 
   4   8  25     1321.87     1473.57     52.17 o 
   6   8  25       88.12      105.73     27.19 o 
   8   8  25      130.40      100.06     23.58 o 
  10   8  25      559.96      635.84     42.42 o 
  -9   9  25       11.79      -13.92     18.44 o 
  -7   9  25      184.62      222.90     30.97 o 
  -5   9  25       94.09       99.86     24.71 o 
  -3   9  25      983.75      922.35     48.85 o 
  -1   9  25        2.50      -13.26     16.50 o 
   1   9  25      305.72      324.03     32.66 o 
   3   9  25      409.74      460.85     36.31 o 
   5   9  25     1032.39     1057.58     75.74 o 
   7   9  25      430.04      643.65     63.56 o 
   9   9  25     2827.06     2677.70     90.04 o 
  -4  10  25      810.48      938.18     51.98 o 
  -2  10  25       78.16      102.13     25.58 o 
   0  10  25      105.58      125.23     25.88 o 
   2  10  25      610.83      634.08     42.30 o 
   4  10  25      124.72      126.27     34.76 o 
 -16   0  26      399.09      374.25     78.24 o 
 -14   0  26      113.97      126.15     35.70 o 
 -12   0  26        3.22       -3.56     23.42 o 
 -10   0  26       34.05       31.30     17.92 o 
  -8   0  26     1512.39     1381.41     51.43 o 
  -6   0  26      405.02      395.96     36.90 o 
  -4   0  26      481.17      424.09     31.32 o 
  -2   0  26     9486.85     8198.54    151.12 o 
   0   0  26      761.37      632.76     36.09 o 
   2   0  26     3668.15     3328.22     79.51 o 
   4   0  26     1534.00     1311.26     44.94 o 
   6   0  26     2076.22     1783.16     77.18 o 
   8   0  26      238.03      165.31     32.07 o 
  10   0  26      101.49       94.60     30.50 o 
  12   0  26     1631.63     1621.11    133.70 o 
  14   0  26      180.77      130.49     35.69 o 
  16   0  26      650.63      677.16     64.73 o 
 -17   1  26     1864.96     1935.84    161.67 o 
 -15   1  26      381.36      439.77     46.90 o 
 -13   1  26        0.38       -3.69     20.32 o 
 -11   1  26       51.56       48.10     20.63 o 
  -9   1  26      255.37      248.84     23.74 o 
  -7   1  26       38.58       46.61     14.57 o 
  -5   1  26        7.28       39.68     11.67 o 
  -3   1  26     7029.44     6633.62     91.50 o 
  -1   1  26     1608.22     1492.49     36.12 o 
   1   1  26     2339.64     2030.36     43.58 o 
   3   1  26      555.12      479.91     21.50 o 
   5   1  26       61.86      129.04     19.77 o 
   7   1  26     5540.05     5098.56    102.29 o 
   9   1  26        0.62      -10.08     14.01 o 
  11   1  26      400.39      511.31     37.88 o 
  13   1  26     2772.78     2638.86    122.30 o 
  15   1  26     1085.08     1075.51     61.60 o 
  17   1  26       29.45       -3.71     21.04 o 
 -16   2  26      296.92      391.65     45.27 o 
 -14   2  26      196.16      194.85     26.41 o 
 -12   2  26     2357.80     2410.21     80.43 o 
 -10   2  26      143.73       95.90     18.20 o 
  -8   2  26     2064.37     2029.27     51.24 o 
  -6   2  26      600.79      508.12     23.31 o 
  -4   2  26     7373.87     6868.55     94.12 o 
  -2   2  26     1089.13     1111.42     31.31 o 
   0   2  26     1720.27     1648.72     47.43 o 
   2   2  26        4.33       -0.87      9.48 o 
   4   2  26        2.77        6.82      9.63 o 
   6   2  26      155.13      204.68     23.74 o 
   8   2  26     1250.84     1212.89     46.39 o 
  10   2  26      708.73      696.05     40.57 o 
  12   2  26      372.45      350.55     33.01 o 
  14   2  26        1.06       38.28     20.33 o 
  16   2  26       38.57       36.25     22.25 o 
 -15   3  26     3018.38     3170.23    167.28 o 
 -13   3  26      706.97      791.01     63.10 o 
 -11   3  26      101.02      116.17     22.45 o 
  -9   3  26      199.97      173.15     23.77 o 
  -7   3  26     1160.39     1152.52     45.81 o 
  -5   3  26     5686.70     5343.55     89.84 o 
  -3   3  26      172.20      136.42     14.92 o 
  -1   3  26     3128.06     3187.75     56.14 o 
   1   3  26      639.05      723.48     31.76 o 
   3   3  26      511.72      466.73     22.23 o 
   5   3  26      392.69      511.82     59.92 o 
   7   3  26     1954.81     1837.12     57.00 o 
   9   3  26      472.10      484.69     34.72 o 
  11   3  26      539.79      386.03     34.08 o 
  13   3  26     1997.70     1920.72     64.93 o 
  15   3  26     1039.89     1032.61     53.19 o 
 -14   4  26     1258.42     1295.28     58.82 o 
 -12   4  26     1289.36     1258.33     52.41 o 
 -10   4  26      774.78      730.99     41.20 o 
  -8   4  26     5949.35     5861.79    115.61 o 
  -6   4  26      656.27      660.39     37.88 o 
  -4   4  26      634.11      587.90     28.49 o 
  -2   4  26     3134.95     2872.93     49.27 o 
   0   4  26      153.55      201.80     17.50 o 
   2   4  26     6289.75     5985.98     86.19 o 
   4   4  26      151.58      155.37     15.98 o 
   6   4  26      446.77      430.17     32.02 o 
   8   4  26      473.06      469.76     34.25 o 
  10   4  26        4.59        2.62     24.49 o 
  12   4  26      146.01      140.24     25.74 o 
  14   4  26       33.56       17.82     20.47 o 
 -15   5  26      256.06      294.09     34.48 o 
 -13   5  26      587.52      644.55     43.75 o 
 -11   5  26      521.35      603.87     40.83 o 
  -9   5  26      120.98      124.62     29.20 o 
  -7   5  26      157.17      157.21     24.38 o 
  -5   5  26       22.95       24.79     16.62 o 
  -3   5  26     1163.10     1047.41     68.68 o 
  -1   5  26      535.07      527.76     27.90 o 
   1   5  26     7690.07     7834.61    123.31 o 
   3   5  26      191.85      228.86     18.84 o 
   5   5  26      699.86      782.08     55.27 o 
   7   5  26     2530.32     2512.30     75.93 o 
   9   5  26      557.38      553.42     38.00 o 
  11   5  26      122.12      103.04     23.57 o 
  13   5  26      229.88      186.16     35.76 o 
  15   5  26        0.41      -10.61     20.20 o 
 -14   6  26      277.21      296.94     34.09 o 
 -12   6  26      260.97      261.03     34.01 o 
 -10   6  26       32.07        9.15     18.09 o 
  -8   6  26      901.96      976.15     48.13 o 
  -6   6  26      413.81      407.79     34.03 o 
  -4   6  26       63.23       55.82     19.60 o 
  -2   6  26      431.42      370.17     31.34 o 
   0   6  26     5390.66     5128.76    109.89 o 
   2   6  26      680.68      728.45     29.26 o 
   4   6  26     1695.16     1645.72     47.15 o 
   6   6  26      509.27      554.17     36.35 o 
   8   6  26      196.48      185.17     26.33 o 
  10   6  26      105.63      128.42     24.61 o 
  12   6  26       27.16        8.79     22.24 o 
  14   6  26     1207.66     1176.30     56.88 o 
 -11   7  26      295.26      235.34     31.07 o 
  -9   7  26      364.78      323.66     32.57 o 
  -7   7  26       23.91      -12.85     17.12 o 
  -5   7  26      761.02      852.70     45.41 o 
  -3   7  26        6.97       -4.63     15.99 o 
  -1   7  26      297.05      271.79     29.13 o 
   1   7  26     2258.78     2320.03    104.17 o 
   3   7  26      168.44      158.48     23.56 o 
   5   7  26       37.67       24.64     24.46 o 
   7   7  26      888.68      992.94     46.71 o 
   9   7  26      647.61      661.31     42.26 o 
  11   7  26      513.06      623.65     44.84 o 
 -10   8  26        0.03      -11.28     18.96 o 
  -8   8  26     3405.44     3529.42     92.79 o 
  -6   8  26      252.18      271.98     33.46 o 
  -4   8  26      478.04      559.83     40.33 o 
  -2   8  26       73.33      107.55     24.30 o 
   0   8  26      193.92      217.29     34.71 o 
   2   8  26      976.94     1143.89     49.94 o 
   4   8  26      483.12      604.72     37.74 o 
   6   8  26      705.51      743.37     43.84 o 
   8   8  26      317.18      454.82     37.17 o 
  10   8  26       15.19       -0.34     19.78 o 
  -7   9  26       98.83      100.45     25.17 o 
  -5   9  26      123.45       63.86     22.56 o 
  -3   9  26       89.78      124.70     25.20 o 
  -1   9  26        4.56       49.05     20.81 o 
   1   9  26     1279.58     1379.31     55.95 o 
   3   9  26      301.45      351.24     33.94 o 
   5   9  26      885.08     1080.40    123.11 o 
   7   9  26      195.53      195.62     42.53 o 
  -2  10  26      448.64      461.80     40.26 o 
   0  10  26      189.71      183.35     29.01 o 
   2  10  26       17.59       20.94     20.27 o 
 -15   1  27      232.15      218.86     35.37 o 
 -13   1  27       43.74       48.20     36.87 o 
 -11   1  27       54.15       52.66     16.52 o 
  -9   1  27     2875.84     2697.28     61.06 o 
  -7   1  27        0.67        1.89     10.82 o 
  -5   1  27      896.97      897.80     29.65 o 
  -3   1  27     4765.49     4899.21     74.90 o 
  -1   1  27     2212.46     2314.64     46.48 o 
   1   1  27      272.16      307.10     19.39 o 
   3   1  27        4.36       40.49     12.80 o 
   5   1  27     1456.00     1225.62     77.40 o 
   7   1  27      730.22      552.15     34.92 o 
   9   1  27        0.81       -5.36     14.77 o 
  11   1  27      186.51      217.27     29.12 o 
  13   1  27      163.99      166.36     26.24 o 
  15   1  27      113.15      159.93     27.79 o 
 -16   2  27      325.12      409.39     45.61 o 
 -14   2  27      172.53      254.56     38.15 o 
 -12   2  27       22.12       15.84     22.15 o 
 -10   2  27     1519.58     1602.40     54.07 o 
  -8   2  27        7.63      -12.61     12.61 o 
  -6   2  27        0.23        0.53     12.01 o 
  -4   2  27        6.38       47.85     15.44 o 
  -2   2  27     4067.69     3796.23     69.59 o 
   0   2  27     2673.81     2695.85     51.05 o 
   2   2  27      135.70      117.16     14.18 o 
   4   2  27      646.46      638.44     35.15 o 
   6   2  27       12.93       27.48     17.02 o 
   8   2  27      840.25      729.46     39.75 o 
  10   2  27        0.07       16.10     16.61 o 
  12   2  27       26.80       21.25     18.74 o 
  14   2  27      485.12      529.22     40.82 o 
  16   2  27      598.15      647.27     46.63 o 
 -15   3  27      161.52      209.93     28.76 o 
 -13   3  27     2541.31     2595.99     74.84 o 
 -11   3  27        6.66       15.46     17.24 o 
  -9   3  27     3124.54     3077.49     78.08 o 
  -7   3  27       64.95       85.06     19.67 o 
  -5   3  27        1.83       26.48     13.42 o 
  -3   3  27     2094.59     1914.22     42.14 o 
  -1   3  27      391.51      372.83     21.22 o 
   1   3  27      105.53      136.31     15.42 o 
   3   3  27      264.87      265.75     18.80 o 
   5   3  27      699.05      673.57     37.18 o 
   7   3  27     3009.12     2858.77     73.46 o 
   9   3  27       57.75       44.53     17.87 o 
  11   3  27       31.35       44.42     24.77 o 
  13   3  27       50.13       62.13     22.20 o 
  15   3  27        4.68       16.82     21.07 o 
 -14   4  27       36.67       80.28     23.09 o 
 -12   4  27       26.52        8.72     18.77 o 
 -10   4  27      123.03      160.40     25.54 o 
  -8   4  27        9.87       21.28     17.05 o 
  -6   4  27        7.86       25.03     16.12 o 
  -4   4  27      275.68      273.26     30.67 o 
  -2   4  27       87.82      107.76     16.75 o 
   0   4  27     2224.15     2311.37     47.60 o 
   2   4  27        8.06       25.01     12.68 o 
   4   4  27     1237.46     1135.16     33.01 o 
   6   4  27     1118.88     1135.04     74.41 o 
   8   4  27        5.13       39.93     17.90 o 
  10   4  27      290.98      273.47     29.98 o 
  12   4  27      698.36      645.72     42.87 o 
  14   4  27      189.37      154.16     28.13 o 
 -13   5  27      709.87      708.26     57.56 o 
 -11   5  27       21.00       44.75     20.72 o 
  -9   5  27       64.24       71.02     21.22 o 
  -7   5  27        0.16       25.04     17.02 o 
  -5   5  27       17.59       10.11     16.42 o 
  -3   5  27       85.74      130.63     22.36 o 
  -1   5  27      125.39      104.86     20.37 o 
   1   5  27      679.00      679.18     29.28 o 
   3   5  27      199.31      207.91     18.81 o 
   5   5  27      208.43      264.67     25.10 o 
   7   5  27        0.64        1.89     19.72 o 
   9   5  27       54.81       94.52     22.48 o 
  11   5  27      233.77      255.40     30.26 o 
  13   5  27      398.21      484.85     43.24 o 
 -12   6  27        3.87       -5.35     18.15 o 
 -10   6  27        0.04        3.58     17.05 o 
  -8   6  27     1947.19     1886.12     63.42 o 
  -6   6  27      792.24      826.09     44.40 o 
  -4   6  27      797.75      743.69     41.67 o 
  -2   6  27     1081.06     1067.21     47.04 o 
   0   6  27        6.05        6.01     16.83 o 
   2   6  27     3245.99     3186.60     59.78 o 
   4   6  27       81.45       91.52     15.82 o 
   6   6  27       12.31        0.54     16.78 o 
   8   6  27       18.07       33.68     20.21 o 
  10   6  27      104.79      116.40     24.82 o 
  12   6  27      105.41       76.32     24.33 o 
 -11   7  27      336.84      359.86     36.32 o 
  -9   7  27        2.60       -9.05     17.31 o 
  -7   7  27       69.75       91.58     23.43 o 
  -5   7  27        3.01       18.75     17.84 o 
  -3   7  27     1966.50     1898.59     75.66 o 
  -1   7  27     3502.30     3456.03     92.26 o 
   1   7  27      202.12      248.62     27.68 o 
   3   7  27      243.37      252.96     28.72 o 
   5   7  27       11.73       47.79     19.71 o 
   7   7  27      137.38      193.21     27.72 o 
   9   7  27       27.28       25.00     20.51 o 
  11   7  27        2.40       10.22     21.07 o 
 -10   8  27     1304.20     1444.22     72.19 o 
  -8   8  27      312.61      304.38     34.14 o 
  -6   8  27        2.74       -0.51     18.80 o 
  -4   8  27      297.17      350.40     34.64 o 
  -2   8  27      476.61      508.57     44.87 o 
   0   8  27       60.58       88.91     22.52 o 
   2   8  27     1046.60     1057.90     48.44 o 
   4   8  27       29.10       12.50     28.07 o 
   6   8  27       13.08       47.22     32.95 o 
   8   8  27      254.52      243.42     35.74 o 
  10   8  27        0.12      -29.79     31.46 o 
  -7   9  27      437.11      475.94     41.60 o 
  -5   9  27       34.71       79.90     24.62 o 
  -3   9  27     1832.39     1969.97     68.20 o 
  -1   9  27      814.30      784.39     48.99 o 
   1   9  27       69.04      144.13     26.44 o 
   3   9  27     1529.01     1660.58     59.83 o 
   5   9  27     1535.04     1587.16     88.34 o 
   7   9  27      348.14      273.18     48.20 o 
 -16   0  28       12.40       49.49     52.21 o 
 -14   0  28       67.67       99.46     34.16 o 
 -12   0  28      862.05      888.42     55.43 o 
 -10   0  28      281.17      274.28     58.57 o 
  -8   0  28      199.65      256.51     28.36 o 
  -6   0  28    11553.12    11557.04    202.76 o 
  -4   0  28    12263.63    11563.56    201.45 o 
  -2   0  28      690.42      687.39     55.47 o 
   0   0  28     3182.71     2678.36     72.01 o 
   2   0  28      557.16      430.32     38.18 o 
   4   0  28     2783.26     2306.94    172.90 o 
   6   0  28     4466.94     4141.03    128.34 o 
   8   0  28      935.37      736.22     68.25 o 
  10   0  28       51.97       70.65     28.44 o 
  12   0  28       45.06       54.65     63.33 o 
  14   0  28     1210.89     1179.67     79.46 o 
  16   0  28       97.74      110.97     39.96 o 
 -15   1  28       82.43       51.42     27.59 o 
 -13   1  28       19.87       40.70     23.88 o 
 -11   1  28     1282.55     1403.76     46.51 o 
  -9   1  28      325.60      305.78     28.29 o 
  -7   1  28      105.92      103.72     15.51 o 
  -5   1  28     1353.12     1345.66     35.89 o 
  -3   1  28      531.70      898.40     30.31 o 
  -1   1  28      532.26      649.35     26.29 o 
   1   1  28     1548.05     1438.96     36.27 o 
   3   1  28     3586.37     3051.32     54.23 o 
   5   1  28     1705.88     1566.57     52.16 o 
   7   1  28      673.87      633.69     37.78 o 
   9   1  28     1624.32     1368.98     80.69 o 
  11   1  28       60.66       76.10     21.04 o 
  13   1  28      880.23      739.85     50.06 o 
  15   1  28      215.55      289.29     33.63 o 
 -14   2  28     1026.06     1004.62     98.97 o 
 -12   2  28      780.37      926.23     45.90 o 
 -10   2  28      287.73      224.28     26.70 o 
  -8   2  28      247.63      179.17     20.78 o 
  -6   2  28     1395.73     1402.99     42.51 o 
  -4   2  28      787.12      690.47     32.89 o 
  -2   2  28      233.71      291.29     19.99 o 
   0   2  28     4845.36     4876.63     75.09 o 
   2   2  28     1259.89     1218.85     33.40 o 
   4   2  28      164.30      145.05     29.69 o 
   6   2  28     2832.75     2767.77     71.65 o 
   8   2  28      927.94      918.91     44.40 o 
  10   2  28      728.23      745.24     43.07 o 
  12   2  28      858.01      903.89     73.81 o 
  14   2  28     1148.74     1141.01     55.38 o 
 -15   3  28       46.57       60.36     29.26 o 
 -13   3  28      362.65      399.84     56.22 o 
 -11   3  28      337.37      387.04     34.08 o 
  -9   3  28      281.89      317.77     30.51 o 
  -7   3  28      163.51      217.50     26.27 o 
  -5   3  28      324.65      286.51     23.42 o 
  -3   3  28     2198.71     2018.50     57.23 o 
  -1   3  28      209.84      290.77     20.01 o 
   1   3  28       46.61       70.46     13.89 o 
   3   3  28      869.18      817.31     33.54 o 
   5   3  28     1941.25     1920.67     58.15 o 
   7   3  28      625.23      579.92     47.47 o 
   9   3  28       46.63       37.82     18.39 o 
  11   3  28        0.55        1.91     17.33 o 
  13   3  28     1273.63     1237.96     56.18 o 
  15   3  28      801.35      797.05     52.37 o 
 -14   4  28        0.54       13.64     20.25 o 
 -12   4  28      480.88      441.31     37.23 o 
 -10   4  28     4286.71     3983.94     94.58 o 
  -8   4  28      862.58      789.39     42.70 o 
  -6   4  28      680.61      708.99     39.71 o 
  -4   4  28     1439.31     1418.69     50.30 o 
  -2   4  28       72.80       40.53     14.53 o 
   0   4  28      320.48      430.95     26.80 o 
   2   4  28       30.95       50.95     13.26 o 
   4   4  28     1187.93     1101.29     44.61 o 
   6   4  28      152.36      213.88     26.28 o 
   8   4  28      226.66      222.35     27.52 o 
  10   4  28      447.72      474.09     37.27 o 
  12   4  28     3931.54     3946.08     97.73 o 
  14   4  28       27.26       22.11     21.34 o 
 -13   5  28      725.68      658.39     44.77 o 
 -11   5  28      684.92      598.74     41.70 o 
  -9   5  28       22.31        7.85     17.61 o 
  -7   5  28      772.77      869.73     45.52 o 
  -5   5  28      373.45      447.87     34.47 o 
  -3   5  28      321.75      268.98     28.41 o 
  -1   5  28     3777.66     3617.34     86.22 o 
   1   5  28      700.63      771.04     40.39 o 
   3   5  28      126.11      195.06     41.11 o 
   5   5  28      179.67      164.48     24.08 o 
   7   5  28      124.25       87.05     21.36 o 
   9   5  28      347.67      367.20     46.24 o 
  11   5  28      574.87      640.92     43.46 o 
  13   5  28      103.34       33.45     21.91 o 
 -12   6  28      268.55      332.13     42.90 o 
 -10   6  28       25.08       17.17     18.77 o 
  -8   6  28      747.24      842.77     47.41 o 
  -6   6  28      566.27      553.17     39.18 o 
  -4   6  28      207.73      256.41     28.97 o 
  -2   6  28        5.33       -0.03     16.04 o 
   0   6  28       19.31       17.52     17.54 o 
   2   6  28      219.91      280.11     27.72 o 
   4   6  28      144.00      163.30     24.26 o 
   6   6  28      366.69      350.64     32.07 o 
   8   6  28       53.41       46.45     20.56 o 
  10   6  28        6.71        1.76     19.48 o 
  12   6  28      140.11      110.16     26.90 o 
 -11   7  28      271.65      266.56     33.33 o 
  -9   7  28      172.86      178.78     28.67 o 
  -7   7  28        6.87       20.87     18.64 o 
  -5   7  28       27.68       -1.85     17.24 o 
  -3   7  28      998.45      936.54     47.51 o 
  -1   7  28      202.59      237.27     28.52 o 
   1   7  28      324.95      302.77     30.37 o 
   3   7  28       31.98       24.32     18.04 o 
   5   7  28      693.14      696.48     49.13 o 
   7   7  28      873.51      978.57     48.55 o 
   9   7  28      304.56      329.80     34.09 o 
  11   7  28      278.41      333.84     35.62 o 
  -8   8  28        4.88        6.10     18.92 o 
  -6   8  28      454.29      444.61     60.13 o 
  -4   8  28      287.03      415.10     38.05 o 
  -2   8  28       10.39       27.17     18.75 o 
   0   8  28        0.27        0.44     17.89 o 
   2   8  28     3380.31     3825.83     91.60 o 
   4   8  28      386.54      367.60     51.70 o 
   6   8  28      383.27      473.24     58.18 o 
   8   8  28      523.57      669.53     51.46 o 
  -5   9  28      465.24      465.18     40.47 o 
  -3   9  28       80.55       98.93     25.84 o 
  -1   9  28     1303.99     1255.91     56.20 o 
   1   9  28     1007.26     1147.59     54.15 o 
   3   9  28      450.06      419.31     56.18 o 
   5   9  28      686.25      695.34     67.79 o 
 -15   1  29     1668.14     1589.40     75.23 o 
 -13   1  29       91.26      107.59     30.43 o 
 -11   1  29     1681.82     1791.66     61.05 o 
  -9   1  29        0.58        1.16     13.79 o 
  -7   1  29        2.63       -9.10     12.62 o 
  -5   1  29     1801.90     1562.66     39.77 o 
  -3   1  29    15327.67    14686.39    172.80 o 
  -1   1  29        8.82        3.55     10.90 o 
   1   1  29      285.02      165.60     18.61 o 
   3   1  29      462.84      492.55     32.51 o 
   5   1  29     1491.84     1228.09     46.86 o 
   7   1  29        0.50       27.05     16.27 o 
   9   1  29       93.34       89.63     21.31 o 
  11   1  29      163.61      156.70     27.78 o 
  13   1  29     3734.21     3705.37     94.99 o 
  15   1  29     1401.12     1434.21     62.55 o 
 -14   2  29      126.66      145.41     33.85 o 
 -12   2  29       90.06       68.48     21.51 o 
 -10   2  29        1.25      -14.72     18.62 o 
  -8   2  29        0.07       11.23     13.84 o 
  -6   2  29     1122.53     1025.85     52.05 o 
  -4   2  29       49.65       35.13     12.75 o 
  -2   2  29       80.84      132.45     15.74 o 
   0   2  29      704.71      715.23     38.96 o 
   2   2  29      166.53      273.14     19.41 o 
   4   2  29       40.16       33.16     16.21 o 
   6   2  29      243.68      247.40     33.22 o 
   8   2  29     1154.04     1032.22     47.01 o 
  10   2  29      317.88      270.81     29.80 o 
  12   2  29      516.53      490.13     38.44 o 
  14   2  29     1526.37     1635.26     93.14 o 
 -13   3  29      300.86      352.15     34.77 o 
 -11   3  29        6.30       11.59     19.01 o 
  -9   3  29       91.09      115.13     23.13 o 
  -7   3  29      169.23      203.00     26.42 o 
  -5   3  29     1789.57     1845.46     54.94 o 
  -3   3  29      442.55      430.80     26.97 o 
  -1   3  29     2953.15     2802.69     54.17 o 
   1   3  29     1012.89      908.41     30.76 o 
   3   3  29       41.67       65.72     15.09 o 
   5   3  29        0.48        1.36     15.67 o 
   7   3  29      144.84      184.90     24.81 o 
   9   3  29      279.71      358.76     32.87 o 
  11   3  29       79.91       48.64     21.11 o 
  13   3  29       11.74       45.40     21.36 o 
 -14   4  29     1066.78     1132.00     74.68 o 
 -12   4  29      950.28     1132.61     91.15 o 
 -10   4  29      810.45      852.00     46.13 o 
  -8   4  29      139.22      107.93     22.81 o 
  -6   4  29      882.68      918.27     45.14 o 
  -4   4  29        9.83       14.85     16.47 o 
  -2   4  29       45.81       41.55     14.72 o 
   0   4  29     1599.90     1548.41     39.68 o 
   2   4  29      824.66      813.75     34.81 o 
   4   4  29     3726.43     3440.15     84.47 o 
   6   4  29      236.84      177.27     24.64 o 
   8   4  29       16.92       20.89     20.03 o 
  10   4  29     1261.26     1211.51     53.46 o 
  12   4  29        0.84       26.45     20.48 o 
  14   4  29      912.36     1023.43     67.59 o 
 -13   5  29      341.92      360.02     49.13 o 
 -11   5  29      118.77       84.46     23.59 o 
  -9   5  29      250.58      299.10     32.18 o 
  -7   5  29      645.19      651.91     41.27 o 
  -5   5  29      101.19       70.94     20.90 o 
  -3   5  29       23.21       29.01     18.85 o 
  -1   5  29       13.21       13.56     17.01 o 
   1   5  29        0.55       12.80     14.16 o 
   3   5  29       31.65       60.11     16.46 o 
   5   5  29      333.79      356.93     31.30 o 
   7   5  29       20.87       35.06     25.29 o 
   9   5  29      152.77      167.17     29.69 o 
  11   5  29      691.08      766.01     46.39 o 
  13   5  29      564.88      569.46     43.63 o 
 -12   6  29      144.36      132.37     30.65 o 
 -10   6  29      256.56      319.94     34.57 o 
  -8   6  29      585.77      588.39     41.47 o 
  -6   6  29        2.80      -15.76     15.76 o 
  -4   6  29     1483.71     1483.23     81.21 o 
  -2   6  29      165.73      196.55     26.92 o 
   0   6  29      271.98      324.45     30.93 o 
   2   6  29     2796.11     2697.83     82.50 o 
   4   6  29       26.07        2.29     19.07 o 
   6   6  29     2923.32     3310.45     84.64 o 
   8   6  29      714.52      729.58     44.17 o 
  10   6  29       50.56       17.95     20.61 o 
  12   6  29      699.26      688.06     65.38 o 
  -9   7  29      495.65      529.82     43.14 o 
  -7   7  29      242.15      211.21     29.71 o 
  -5   7  29      441.93      534.30     39.80 o 
  -3   7  29      856.16     1007.95     49.67 o 
  -1   7  29     1819.17     1827.44     78.46 o 
   1   7  29        3.45       10.65     18.54 o 
   3   7  29       17.38       -6.05     27.81 o 
   5   7  29       82.43      120.26     36.25 o 
   7   7  29      659.84      732.31     44.42 o 
   9   7  29      366.95      396.54     37.46 o 
  -8   8  29      561.62      600.62     44.52 o 
  -6   8  29       23.50       53.87     23.22 o 
  -4   8  29      496.38      550.03     42.15 o 
  -2   8  29        0.01       38.33     20.66 o 
   0   8  29        4.19       34.41     20.38 o 
   2   8  29        0.02       46.31     20.75 o 
   4   8  29       97.55      116.29     37.70 o 
   6   8  29        7.28        0.22     39.04 o 
   8   8  29        0.29       18.16     45.40 o 
  -3   9  29       42.57       20.19     26.41 o 
  -1   9  29      778.01     1030.16     52.83 o 
   1   9  29      418.38      543.78     41.17 o 
   3   9  29      625.37      492.68     60.70 o 
 -14   0  30      110.93      147.10     59.78 o 
 -12   0  30       29.36      117.70     35.33 o 
 -10   0  30      205.07      192.76     39.61 o 
  -8   0  30      264.44      259.56     32.24 o 
  -6   0  30      844.71      707.37     36.70 o 
  -4   0  30       62.87       50.10     31.14 o 
  -2   0  30      147.25      123.94     22.84 o 
   0   0  30    12200.88    11214.92    196.68 o 
   2   0  30     2581.29     2415.86     93.61 o 
   4   0  30       47.66       34.36     24.71 o 
   6   0  30      947.37      898.25     62.23 o 
   8   0  30     4156.38     4158.74    157.77 o 
  10   0  30        0.01      -20.70     20.70 o 
  12   0  30       35.75       17.92     27.25 o 
  14   0  30      186.89      101.11     68.63 o 
 -15   1  30      543.10      701.22     67.75 o 
 -13   1  30      426.47      491.00     47.47 o 
 -11   1  30     2422.83     2560.27     88.96 o 
  -9   1  30        2.37        5.29     14.93 o 
  -7   1  30     1245.24     1158.77     41.30 o 
  -5   1  30       57.20       68.99     14.68 o 
  -3   1  30        1.12      160.72     46.01 o 
  -1   1  30      415.44      498.75     24.88 o 
   1   1  30      286.66      289.53     20.55 o 
   3   1  30     2181.04     2127.17     61.42 o 
   5   1  30     1443.61     1209.53     47.94 o 
   7   1  30     4975.59     4482.82     99.04 o 
   9   1  30       11.12        8.91     21.95 o 
  11   1  30      868.74      770.91     45.36 o 
  13   1  30      684.10      729.29     46.32 o 
  15   1  30       92.95       74.55     35.81 o 
 -14   2  30     1688.21     1774.37     79.54 o 
 -12   2  30        0.01      -19.93     19.93 o 
 -10   2  30      503.45      509.38     36.57 o 
  -8   2  30       17.09       24.43     17.56 o 
  -6   2  30       63.13       60.58     16.19 o 
  -4   2  30       14.45       36.19     13.16 o 
  -2   2  30     2605.37     2634.94     52.97 o 
   0   2  30     2534.01     2530.43     51.32 o 
   2   2  30     6265.73     6292.65     91.05 o 
   4   2  30      166.58      180.68     23.92 o 
   6   2  30       83.73       98.07     21.42 o 
   8   2  30      262.99      219.23     27.42 o 
  10   2  30        0.21        4.57     17.13 o 
  12   2  30     2736.76     2702.73     79.31 o 
  14   2  30      482.13      622.29     45.35 o 
 -13   3  30      325.03      312.66     33.94 o 
 -11   3  30        0.80       23.03     19.39 o 
  -9   3  30      444.90      467.90     36.02 o 
  -7   3  30      540.41      595.77     41.07 o 
  -5   3  30     1143.38     1116.86     43.69 o 
  -3   3  30      393.10      451.61     46.31 o 
  -1   3  30      846.76      911.46     37.72 o 
   1   3  30      226.52      193.99     18.64 o 
   3   3  30      355.69      269.86     27.73 o 
   5   3  30     2736.75     2567.19     76.98 o 
   7   3  30      190.29      201.86     26.41 o 
   9   3  30        1.51        0.79     17.81 o 
  11   3  30       25.74       30.38     20.53 o 
  13   3  30       95.27       85.20     24.52 o 
 -12   4  30      527.70      650.02     47.98 o 
 -10   4  30      218.28      243.77     29.88 o 
  -8   4  30       44.75       99.86     22.65 o 
  -6   4  30      174.10      160.29     24.63 o 
  -4   4  30     1225.69     1046.19     47.12 o 
  -2   4  30       32.47       34.74     15.30 o 
   0   4  30     4056.29     4328.84     72.47 o 
   2   4  30       64.33       76.36     15.15 o 
   4   4  30     1322.31     1421.76     65.85 o 
   6   4  30     1197.10     1158.64     48.97 o 
   8   4  30      738.73      775.91     44.30 o 
  10   4  30     1239.69     1406.45     58.11 o 
  12   4  30       57.59       42.32     22.40 o 
 -11   5  30     1224.23     1278.93     63.74 o 
  -9   5  30       80.55      173.91     27.48 o 
  -7   5  30      576.27      558.74     39.51 o 
  -5   5  30       20.68       11.00     17.94 o 
  -3   5  30     1344.86     1238.81     50.88 o 
  -1   5  30      114.28       97.27     21.54 o 
   1   5  30     1271.07     1150.27     45.48 o 
   3   5  30     1057.79     1042.22     45.74 o 
   5   5  30      230.11      264.36     29.11 o 
   7   5  30     2306.14     2377.95     70.73 o 
   9   5  30       27.83       13.06     19.98 o 
  11   5  30        0.26        0.10     19.61 o 
 -10   6  30       39.53       33.01     21.77 o 
  -8   6  30      846.14      801.59     47.11 o 
  -6   6  30      691.87      780.08     45.73 o 
  -4   6  30      180.62      255.44     30.05 o 
  -2   6  30        6.44        6.13     18.39 o 
   0   6  30      307.06      373.63     32.55 o 
   2   6  30      688.22      756.09     46.47 o 
   4   6  30        0.01      -16.44     16.48 o 
   6   6  30      584.84      636.21     40.79 o 
   8   6  30      316.47      283.58     36.69 o 
  10   6  30     1486.06     1673.61     63.34 o 
  -9   7  30      124.96      123.34     26.36 o 
  -7   7  30     1045.46     1138.20     55.74 o 
  -5   7  30        6.05       30.34     20.86 o 
  -3   7  30     1947.63     2013.74     67.05 o 
  -1   7  30      860.61      972.51     48.83 o 
   1   7  30      901.07      984.99     48.27 o 
   3   7  30     1166.15     1299.62     83.77 o 
   5   7  30       19.97       -7.12     28.29 o 
   7   7  30      729.38      824.95     55.72 o 
   9   7  30      337.16      400.10     38.16 o 
  -6   8  30     1117.10     1210.87     58.47 o 
  -4   8  30      592.59      490.49     40.82 o 
  -2   8  30      176.81      246.85     31.20 o 
   0   8  30     1029.69     1164.29     53.50 o 
   2   8  30     1908.79     2162.82    105.61 o 
   4   8  30      122.08      210.70     36.00 o 
   6   8  30        0.11        0.30     30.33 o 
 -13   1  31      775.43      777.03     57.39 o 
 -11   1  31     2090.42     2084.60    107.45 o 
  -9   1  31        7.21        6.95     15.24 o 
  -7   1  31      144.43      183.32     22.13 o 
  -5   1  31       20.88       62.12     14.56 o 
  -3   1  31     1261.50     1067.31     35.77 o 
  -1   1  31      731.36      727.07     29.30 o 
   1   1  31     1555.20     1434.41     39.79 o 
   3   1  31     2216.69     1870.46     58.40 o 
   5   1  31      385.42      410.95     33.03 o 
   7   1  31        0.10       47.70     18.67 o 
   9   1  31      195.53      205.60     27.55 o 
  11   1  31      334.54      329.97     33.49 o 
  13   1  31     4429.53     4402.63    107.20 o 
 -14   2  31       33.49       67.74     29.35 o 
 -12   2  31      225.75      305.34     40.38 o 
 -10   2  31      845.60      888.05     45.70 o 
  -8   2  31       68.62       70.85     20.37 o 
  -6   2  31       85.35       80.34     17.84 o 
  -4   2  31     1182.51     1179.04     42.18 o 
  -2   2  31        1.64       58.89     13.98 o 
   0   2  31      365.38      411.19     24.69 o 
   2   2  31      908.06      890.54     38.20 o 
   4   2  31     1858.34     1723.21     56.66 o 
   6   2  31      267.34      181.35     33.90 o 
   8   2  31       39.81       32.18     18.43 o 
  10   2  31      116.07       64.15     22.24 o 
  12   2  31      133.24      139.76     26.16 o 
  14   2  31      288.55      307.87     35.51 o 
 -13   3  31      247.23      305.22     42.43 o 
 -11   3  31        6.29       15.93     19.01 o 
  -9   3  31       27.16       62.25     21.66 o 
  -7   3  31      365.66      377.95     33.07 o 
  -5   3  31        6.92       -3.41     17.37 o 
  -3   3  31        0.38       13.50     13.79 o 
  -1   3  31      243.32      285.08     21.64 o 
   1   3  31      260.55      274.73     21.29 o 
   3   3  31     1380.52     1202.44     43.67 o 
   5   3  31      456.32      470.11     34.99 o 
   7   3  31      211.54      277.96     30.16 o 
   9   3  31      220.44      170.73     26.48 o 
  11   3  31        0.44      -17.91     17.91 o 
  13   3  31        3.84       -4.47     20.33 o 
 -12   4  31        0.00      -14.10     20.19 o 
 -10   4  31      180.11      214.37     29.66 o 
  -8   4  31      178.51      231.13     29.39 o 
  -6   4  31     1218.93     1174.82     50.34 o 
  -4   4  31     1144.49     1107.30     86.46 o 
  -2   4  31        0.03        9.69     16.66 o 
   0   4  31       56.25      120.84     18.24 o 
   2   4  31     2545.94     2512.09     67.74 o 
   4   4  31     2104.69     2007.94    104.40 o 
   6   4  31      785.97      814.27     44.22 o 
   8   4  31       17.09       -2.28     23.01 o 
  10   4  31      299.67      297.09     33.73 o 
  12   4  31       10.27       -0.43     19.49 o 
 -11   5  31       97.91      130.39     27.27 o 
  -9   5  31      459.29      448.09     38.08 o 
  -7   5  31     1507.08     1550.37     78.66 o 
  -5   5  31      697.09      775.49     44.26 o 
  -3   5  31      562.02      584.34     38.84 o 
  -1   5  31     1922.84     2113.87     64.28 o 
   1   5  31      524.50      536.19     37.77 o 
   3   5  31      650.15      742.51     40.59 o 
   5   5  31     1921.96     1863.52     61.07 o 
   7   5  31       35.45       29.76     19.76 o 
   9   5  31       68.14       81.13     23.74 o 
  11   5  31       87.21       79.76     25.16 o 
 -10   6  31      120.80      146.71     32.98 o 
  -8   6  31       16.02       38.43     20.76 o 
  -6   6  31      707.14      861.03     49.50 o 
  -4   6  31      328.61      330.46     33.61 o 
  -2   6  31     1958.32     2049.41     76.47 o 
   0   6  31      566.56      652.48     40.73 o 
   2   6  31        3.39      -25.34     61.37 o 
   4   6  31      654.46      769.29     88.99 o 
   6   6  31      237.57      267.22     31.31 o 
   8   6  31      141.07      177.34     28.12 o 
  10   6  31      569.36      520.74     41.88 o 
  -7   7  31       70.33       72.78     24.17 o 
  -5   7  31     2688.29     2753.14     80.40 o 
  -3   7  31     1252.09     1414.15     58.09 o 
  -1   7  31     2457.14     2612.42     76.42 o 
   1   7  31      201.95      230.94     29.29 o 
   3   7  31     2016.03     2080.14    218.60 o 
   5   7  31        4.70       17.78     29.53 o 
   7   7  31       37.56       92.31     37.34 o 
  -4   8  31      164.09      177.16     29.36 o 
  -2   8  31      138.35      110.96     26.74 o 
   0   8  31     1128.37     1340.76     72.52 o 
   2   8  31      469.29      454.46     70.60 o 
   4   8  31     1218.54     1168.44     84.64 o 
 -12   0  32     2474.33     2368.55    157.09 o 
 -10   0  32     4430.65     4510.06    146.69 o 
  -8   0  32       91.51      182.69     37.98 o 
  -6   0  32     1709.81     1525.00     58.31 o 
  -4   0  32     3412.80     3316.65     74.86 o 
  -2   0  32      167.42      132.82     24.36 o 
   0   0  32     1311.40     1386.56     54.01 o 
   2   0  32      111.83      137.47     31.49 o 
   4   0  32        0.34       -5.26     40.41 o 
   6   0  32     3721.15     3708.08    139.15 o 
   8   0  32       84.41      113.36     32.66 o 
  10   0  32      186.56      225.93     42.06 o 
  12   0  32     1208.64     1207.04     97.31 o 
 -13   1  32      693.62      733.34     57.45 o 
 -11   1  32     2437.41     2452.99     89.66 o 
  -9   1  32      401.47      359.19     43.03 o 
  -7   1  32       10.68       61.38     17.39 o 
  -5   1  32       77.76       98.45     16.06 o 
  -3   1  32       52.92       56.66     14.38 o 
  -1   1  32       15.29       14.59     12.69 o 
   1   1  32      503.44      599.22     35.43 o 
   3   1  32      167.94      225.25     27.15 o 
   5   1  32      436.45      369.65     32.91 o 
   7   1  32      125.41      148.86     25.27 o 
   9   1  32      120.34      143.78     25.70 o 
  11   1  32      717.12      714.62     60.90 o 
  13   1  32       34.34       94.09     25.30 o 
 -12   2  32      194.28      193.17     36.56 o 
 -10   2  32     1827.87     1951.88     80.31 o 
  -8   2  32      349.70      329.14     31.84 o 
  -6   2  32      264.42      294.13     25.29 o 
  -4   2  32        9.98        7.16     14.27 o 
  -2   2  32       22.61       23.20     13.19 o 
   0   2  32      529.85      584.82     27.72 o 
   2   2  32       98.64      108.90     21.78 o 
   4   2  32      236.03      296.86     29.78 o 
   6   2  32      390.81      416.29     34.81 o 
   8   2  32      103.45       92.56     22.13 o 
  10   2  32       91.85       34.59     23.33 o 
  12   2  32     1992.98     2189.80    141.34 o 
 -11   3  32      352.77      410.31     53.01 o 
  -9   3  32     1244.69     1253.04     53.54 o 
  -7   3  32       31.66       18.72     18.04 o 
  -5   3  32      823.84      852.62     44.22 o 
  -3   3  32      271.66      336.84     34.41 o 
  -1   3  32      726.01      770.63     30.99 o 
   1   3  32      474.87      467.61     25.85 o 
   3   3  32      129.12      189.80     25.53 o 
   5   3  32      207.15      261.32     28.84 o 
   7   3  32      106.21      102.38     23.05 o 
   9   3  32      874.42      832.06     71.39 o 
  11   3  32       85.49       72.18     31.26 o 
 -10   4  32      212.15      249.91     31.83 o 
  -8   4  32      133.57       88.03     23.34 o 
  -6   4  32       32.50       24.92     22.08 o 
  -4   4  32      248.64      248.88     28.75 o 
  -2   4  32      183.97      198.41     25.93 o 
   0   4  32        0.11       -2.27     13.89 o 
   2   4  32       81.92      149.66     23.32 o 
   4   4  32        3.59       39.93     18.91 o 
   6   4  32        0.01        0.27     17.92 o 
   8   4  32     2474.50     2417.76     73.13 o 
  10   4  32      131.79      178.85     28.52 o 
  -9   5  32     2223.65     2253.46     78.42 o 
  -7   5  32        2.03       19.90     19.15 o 
  -5   5  32       72.81       74.52     22.50 o 
  -3   5  32      241.40      251.93     30.03 o 
  -1   5  32      111.82      168.42     25.67 o 
   1   5  32      634.80      724.07     40.51 o 
   3   5  32       47.95       47.32     23.37 o 
   5   5  32      542.77      506.41     37.61 o 
   7   5  32     1330.32     1384.21     56.83 o 
   9   5  32       23.71        5.38     19.78 o 
  -8   6  32        2.10      -17.73     17.73 o 
  -6   6  32      385.71      408.74     36.94 o 
  -4   6  32       94.47       94.82     23.79 o 
  -2   6  32      665.92      730.78     59.72 o 
   0   6  32     1227.02     1294.20     53.27 o 
   2   6  32        0.93      -13.26     27.73 o 
   4   6  32     1558.78     1401.14    103.66 o 
   6   6  32       20.86       48.86     22.39 o 
   8   6  32      159.85      177.70     29.44 o 
  -5   7  32      391.85      450.56     40.06 o 
  -3   7  32       17.68        6.46     18.80 o 
  -1   7  32      747.85      881.15     48.73 o 
   1   7  32     2902.48     3042.52    126.46 o 
   3   7  32     1334.37     1272.14     86.33 o 
   5   7  32     1608.58     1461.12     96.17 o 
  -2   8  32      643.25      726.21     85.28 o 
   0   8  32      110.80      112.99     25.99 o 
   2   8  32     1421.20     1592.82     98.98 o 
 -11   1  33      113.07      181.62     34.97 o 
  -9   1  33      218.24      220.19     35.60 o 
  -7   1  33     3023.35     3006.70     68.75 o 
  -5   1  33       17.49       45.01     16.14 o 
  -3   1  33      125.82      173.31     18.82 o 
  -1   1  33      317.25      364.29     24.07 o 
   1   1  33     1672.96     1651.84     54.90 o 
   3   1  33     1056.47      977.35     45.90 o 
   5   1  33      286.03      365.55     33.18 o 
   7   1  33      301.24      292.46     31.33 o 
   9   1  33       95.51      121.12     25.16 o 
  11   1  33       14.86        8.42     19.74 o 
 -12   2  33       25.79       73.75     29.34 o 
 -10   2  33        0.77        4.16     24.16 o 
  -8   2  33     1505.27     1523.71     56.52 o 
  -6   2  33        7.97      -15.93     15.93 o 
  -4   2  33      551.06      607.86     33.01 o 
  -2   2  33      694.00      637.15     29.43 o 
   0   2  33     1118.77     1183.30     36.72 o 
   2   2  33       26.64       17.68     17.24 o 
   4   2  33      148.17      140.56     24.38 o 
   6   2  33       41.43       20.85     18.03 o 
   8   2  33       11.37       -5.84     17.21 o 
  10   2  33      715.87      819.14     48.02 o 
  12   2  33       18.39        0.48     24.89 o 
 -11   3  33      582.89      737.93     50.71 o 
  -9   3  33     1211.56     1291.23     55.33 o 
  -7   3  33      295.67      313.33     32.89 o 
  -5   3  33        2.85        7.32     17.50 o 
  -3   3  33     2821.18     2787.92     64.21 o 
  -1   3  33      654.15      724.80     34.64 o 
   1   3  33     2277.30     2233.30     63.88 o 
   3   3  33      391.66      439.81     34.57 o 
   5   3  33       55.46       45.17     20.07 o 
   7   3  33      874.79      866.91     56.47 o 
   9   3  33      111.82       83.26     26.12 o 
  11   3  33       25.39       18.23     21.91 o 
 -10   4  33      218.84      224.27     30.31 o 
  -8   4  33       92.73       86.45     24.81 o 
  -6   4  33       66.79       59.63     22.13 o 
  -4   4  33      856.74      862.79     45.50 o 
  -2   4  33        0.49       -1.79     16.92 o 
   0   4  33       14.28        7.17     14.75 o 
   2   4  33      656.56      688.97     39.52 o 
   4   4  33      261.02      289.45     30.50 o 
   6   4  33      305.89      369.50     35.01 o 
   8   4  33       41.32       14.98     21.89 o 
  10   4  33      943.53     1064.15     54.01 o 
  -9   5  33        0.33        3.20     20.28 o 
  -7   5  33       98.73       89.86     24.47 o 
  -5   5  33      291.19      307.04     43.25 o 
  -3   5  33      165.64      197.34     28.88 o 
  -1   5  33     1579.84     1757.63     59.97 o 
   1   5  33      889.66     1085.47     82.33 o 
   3   5  33      592.12      742.68     55.27 o 
   5   5  33      370.27      344.39     33.60 o 
   7   5  33      948.56     1026.17     51.60 o 
   9   5  33      144.44      133.17     27.84 o 
  -8   6  33        1.12        4.37     20.41 o 
  -6   6  33        4.52       18.35     20.36 o 
  -4   6  33      172.26      236.68     31.76 o 
  -2   6  33        2.26       16.27     19.56 o 
   0   6  33       68.30       50.83     21.45 o 
   2   6  33      370.56      496.84     59.76 o 
   4   6  33        2.89       12.39     29.25 o 
   6   6  33      230.41      211.08     44.75 o 
   8   6  33      285.70      208.33     44.16 o 
  -5   7  33      504.22      555.99     43.39 o 
  -3   7  33      407.51      574.44     52.34 o 
  -1   7  33       25.57       32.62     20.69 o 
   1   7  33       58.89       19.30     31.62 o 
   3   7  33      153.88      175.61     43.18 o 
   5   7  33       26.51       23.83     33.29 o 
 -12   0  34     2753.58     2985.24    180.09 o 
 -10   0  34     5991.38     6131.42    181.12 o 
  -8   0  34     3700.38     3796.34    275.13 o 
  -6   0  34     2028.19     1780.33     86.11 o 
  -4   0  34       57.05       15.20     19.36 o 
  -2   0  34      957.59      913.96     48.74 o 
   0   0  34      462.47      438.11     36.35 o 
   2   0  34       19.53       33.96     25.57 o 
   4   0  34      542.53      540.35     54.31 o 
   6   0  34     1748.65     1690.18     84.64 o 
   8   0  34      557.91      598.70     59.90 o 
  10   0  34      851.45      930.92     71.93 o 
  12   0  34       30.05       26.07     31.52 o 
 -11   1  34        3.80       41.19     27.21 o 
  -9   1  34        1.87        7.34     23.02 o 
  -7   1  34      313.94      465.47     31.47 o 
  -5   1  34     1207.62     1200.84     43.13 o 
  -3   1  34     1190.11     1164.37     37.30 o 
  -1   1  34     1412.99     1333.80     38.87 o 
   1   1  34      210.51      200.69     25.80 o 
   3   1  34        0.58       10.36     17.43 o 
   5   1  34      140.60      156.18     34.47 o 
   7   1  34       47.19       67.42     21.18 o 
   9   1  34      401.56      331.60     34.53 o 
  11   1  34      165.10      129.84     29.25 o 
 -10   2  34      858.45      982.41     61.83 o 
  -8   2  34       13.97       18.27     19.05 o 
  -6   2  34        2.69        2.98     17.64 o 
  -4   2  34      155.33      186.82     22.65 o 
  -2   2  34      443.79      543.16     31.50 o 
   0   2  34     1314.04     1422.17     48.69 o 
   2   2  34      892.47      937.75     48.08 o 
   4   2  34       42.91      -11.92     17.18 o 
   6   2  34      550.53      601.49     40.96 o 
   8   2  34      438.76      521.44     43.52 o 
  10   2  34     2095.38     2163.19     77.39 o 
  -9   3  34      180.75      199.04     28.99 o 
  -7   3  34       64.48       78.80     24.38 o 
  -5   3  34       25.67       47.88     27.98 o 
  -3   3  34      771.52      996.84     46.90 o 
  -1   3  34      530.95      600.51     32.60 o 
   1   3  34        0.44       64.12     19.83 o 
   3   3  34        8.22       25.70     19.57 o 
   5   3  34      336.34      309.58     31.71 o 
   7   3  34      163.05      134.69     25.38 o 
   9   3  34       15.51        8.68     19.32 o 
 -10   4  34      609.21      571.40     48.23 o 
  -8   4  34      129.10      183.64     29.75 o 
  -6   4  34        0.22        6.35     19.51 o 
  -4   4  34     2009.18     1957.91     64.32 o 
  -2   4  34      191.07      201.81     27.70 o 
   0   4  34        1.08       28.72     22.03 o 
   2   4  34      568.22      645.96     46.65 o 
   4   4  34     1008.89      963.59     47.88 o 
   6   4  34      287.55      344.36     34.11 o 
   8   4  34      216.54      227.13     30.67 o 
  -7   5  34     1207.40     1327.25    103.91 o 
  -5   5  34      838.07     1011.43     51.25 o 
  -3   5  34      323.86      390.15     44.12 o 
  -1   5  34      151.03      190.00     28.02 o 
   1   5  34     3251.29     3258.10    127.69 o 
   3   5  34      116.01      113.38     37.86 o 
   5   5  34      957.18     1065.04     51.48 o 
   7   5  34      273.47      325.43     34.57 o 
  -6   6  34      928.58      988.84     52.95 o 
  -4   6  34      615.18      610.93     43.58 o 
  -2   6  34       28.87       63.56     22.94 o 
   0   6  34       41.73       28.91     31.14 o 
   2   6  34      272.28      228.67     46.44 o 
   4   6  34       60.63       19.06     30.05 o 
   6   6  34       60.50       35.99     33.89 o 
  -1   7  34      180.67      182.49     32.50 o 
   1   7  34       79.76      127.38     41.07 o 
 -11   1  35      371.11      397.07     44.76 o 
  -9   1  35      926.44     1011.24     62.04 o 
  -7   1  35      119.74      129.73     25.17 o 
  -5   1  35      564.16      626.72     34.70 o 
  -3   1  35       42.53      109.53     19.58 o 
  -1   1  35     2125.58     2329.19     52.61 o 
   1   1  35       81.63       91.38     21.69 o 
   3   1  35      599.55      688.41     45.91 o 
   5   1  35      229.05      179.22     27.61 o 
   7   1  35     2301.53     2140.45     69.52 o 
   9   1  35      272.32      279.75     33.45 o 
 -10   2  35      141.73      174.24     35.28 o 
  -8   2  35      430.99      473.91     54.15 o 
  -6   2  35       31.42       39.13     20.49 o 
  -4   2  35      441.66      455.05     31.00 o 
  -2   2  35        7.96       33.71     15.80 o 
   0   2  35       16.05       69.52     20.29 o 
   2   2  35      422.70      383.86     33.50 o 
   4   2  35       58.50       94.09     22.93 o 
   6   2  35      374.32      327.69     33.61 o 
   8   2  35      153.85      223.39     30.30 o 
  10   2  35       65.37      104.15     34.29 o 
  -9   3  35      982.87     1110.05     54.15 o 
  -7   3  35     1322.83     1483.68     58.71 o 
  -5   3  35      244.57      344.49     33.59 o 
  -3   3  35      234.66      298.09     43.58 o 
  -1   3  35     1324.17     1471.82     46.62 o 
   1   3  35     1293.41     1381.90     52.77 o 
   3   3  35        1.11       -7.46     17.52 o 
   5   3  35        0.05       -6.90     20.18 o 
   7   3  35      228.36      242.18     31.46 o 
   9   3  35       96.60       81.96     24.30 o 
  -8   4  35       55.11       52.49     23.09 o 
  -6   4  35       11.13       22.56     20.67 o 
  -4   4  35        6.61       61.36     21.70 o 
  -2   4  35       80.79       71.82     21.82 o 
   0   4  35      108.83      112.15     38.67 o 
   2   4  35       62.87      104.27     27.34 o 
   4   4  35     1125.17     1194.34     52.16 o 
   6   4  35        8.51        2.24     18.67 o 
   8   4  35       13.87        7.03     21.52 o 
  -7   5  35      207.72      218.46     30.20 o 
  -5   5  35     1187.49     1426.94     59.55 o 
  -3   5  35      559.03      611.77     49.21 o 
  -1   5  35       30.64       46.96     21.39 o 
   1   5  35      151.87      195.38     44.01 o 
   3   5  35        0.95       20.97     23.60 o 
   5   5  35     1569.91     1786.64     74.07 o 
   7   5  35      329.91      388.18     62.47 o 
  -4   6  35     1019.53     1031.50     53.02 o 
  -2   6  35     1001.75     1150.85     54.77 o 
   0   6  35      384.65      445.68     59.53 o 
   2   6  35        7.51       27.54     47.52 o 
   4   6  35      192.43      287.21     83.46 o 
 -10   0  36      792.59      665.57     95.04 o 
  -8   0  36      358.53      410.96     53.23 o 
  -6   0  36        0.54      -23.27     23.27 o 
  -4   0  36        8.42        3.92     20.04 o 
  -2   0  36       54.44       31.33     26.07 o 
   0   0  36      848.53     1142.29     68.58 o 
   2   0  36      668.76      734.53     59.80 o 
   4   0  36     1742.68     1675.64     84.16 o 
   6   0  36     4745.43     4611.93    151.12 o 
   8   0  36        0.29       25.33     29.59 o 
  10   0  36       78.78      142.86     52.82 o 
  -9   1  36     2477.31     2873.10     97.16 o 
  -7   1  36      586.22      558.10     47.83 o 
  -5   1  36       60.08       19.37     16.92 o 
  -3   1  36     3563.84     3597.77     68.69 o 
  -1   1  36     1243.79     1303.64     50.67 o 
   1   1  36      146.40      183.62     30.83 o 
   3   1  36     1271.71     1355.30     57.25 o 
   5   1  36      248.10      254.39     30.79 o 
   7   1  36       22.93       36.54     21.25 o 
   9   1  36       54.02       67.68     23.91 o 
  -8   2  36     3393.68     3583.53     90.90 o 
  -6   2  36       59.43       18.06     19.61 o 
  -4   2  36      899.90      955.31     41.26 o 
  -2   2  36     2322.37     2246.11     58.54 o 
   0   2  36        0.10       22.69     18.89 o 
   2   2  36     1304.84     1329.48     52.95 o 
   4   2  36     3195.84     3080.59     82.81 o 
   6   2  36      135.86      184.54     30.34 o 
   8   2  36      207.42      300.35     34.13 o 
  -7   3  36      249.06      238.08     30.67 o 
  -5   3  36       18.14        6.75     19.88 o 
  -3   3  36     2991.85     3044.79    119.44 o 
  -1   3  36     1751.93     1843.07     69.99 o 
   1   3  36      335.76      413.24     39.89 o 
   3   3  36      402.41      480.33     38.90 o 
   5   3  36      259.39      286.56     32.56 o 
   7   3  36       48.82       37.62     21.26 o 
  -6   4  36     1178.81     1215.43     56.02 o 
  -4   4  36      649.07      623.91     42.01 o 
  -2   4  36      294.77      350.09     34.22 o 
   0   4  36       36.88       17.63     28.57 o 
   2   4  36      370.96      485.58     43.57 o 
   4   4  36      266.55      283.32     32.38 o 
   6   4  36      230.71      306.92     45.65 o 
  -5   5  36       61.23       86.40     25.24 o 
  -3   5  36      273.19      331.62     34.60 o 
  -1   5  36      289.87      217.38     48.28 o 
   1   5  36       12.94      -20.23     27.54 o 
   3   5  36      157.11      201.82     48.05 o 
   5   5  36      354.08      337.25     54.67 o 
  -7   1  37      183.57      313.68     49.80 o 
  -5   1  37       15.39       17.36     17.27 o 
  -3   1  37      113.00      219.59     24.67 o 
  -1   1  37      308.24      316.81     31.57 o 
   1   1  37      725.51      816.70     44.92 o 
   3   1  37      419.08      456.64     36.90 o 
   5   1  37       89.80      117.90     25.79 o 
   7   1  37      174.06      129.88     26.91 o 
  -8   2  37       63.52      121.85     32.51 o 
  -6   2  37        0.78        1.82     19.17 o 
  -4   2  37        1.34       15.58     21.65 o 
  -2   2  37        0.05       43.11     19.61 o 
   0   2  37      354.82      379.90     35.19 o 
   2   2  37       32.10       84.79     23.20 o 
   4   2  37      305.78      471.71     38.58 o 
   6   2  37      753.00      712.79     46.13 o 
   8   2  37        6.02       45.94     22.80 o 
  -7   3  37       71.77       79.38     24.82 o 
  -5   3  37        5.73       21.28     20.36 o 
  -3   3  37      120.01      206.27     29.16 o 
  -1   3  37       22.07       68.26     31.45 o 
   1   3  37      745.93      849.71     78.26 o 
   3   3  37      925.34     1049.01     51.31 o 
   5   3  37      435.06      486.64     40.18 o 
   7   3  37       96.11      106.65     26.28 o 
  -4   4  37      168.62      206.91     29.52 o 
  -2   4  37       66.89       79.86     50.77 o 
   0   4  37      478.89      493.13     95.49 o 
   2   4  37      538.29      552.40     63.90 o 
   4   4  37       31.35       22.23     23.81 o 
  -1   5  37        2.19      -18.18     29.28 o 
   1   5  37       22.69       11.27     32.47 o 
  -6   0  38      216.98      318.85     48.78 o 
  -4   0  38     2696.07     2786.77    108.84 o 
  -2   0  38     1751.07     2083.20     92.11 o 
   0   0  38        0.28       24.50     27.26 o 
   2   0  38      102.23      215.51     41.58 o 
   4   0  38       22.32        9.89     28.61 o 
   6   0  38     1682.91     1624.26     88.49 o 
  -7   1  38        7.07       23.94     44.69 o 
  -5   1  38      315.49      402.96     38.31 o 
  -3   1  38       77.56      101.71     20.82 o 
  -1   1  38      109.07      191.77     32.76 o 
   1   1  38     1159.72     1325.76     54.49 o 
   3   1  38      567.51      679.02     43.83 o 
   5   1  38      264.16      313.44     33.88 o 
   7   1  38     1084.56     1225.30     58.45 o 
  -6   2  38      452.14      505.50     39.93 o 
  -4   2  38       35.84       50.42     24.95 o 
  -2   2  38       87.52      129.75     29.28 o 
   0   2  38      704.16      772.66     53.64 o 
   2   2  38      440.23      524.08     39.94 o 
   4   2  38     2154.05     2287.13     72.51 o 
   6   2  38     2062.82     2244.09     72.73 o 
  -5   3  38      121.07      133.64     26.52 o 
  -3   3  38      546.01      677.75     42.96 o 
  -1   3  38     1053.57     1256.88     81.79 o 
   1   3  38       86.87       89.79     28.29 o 
   3   3  38      376.78      436.36     50.00 o 
   5   3  38      620.08      630.79     46.99 o 
  -2   4  38        7.80       12.44     33.49 o 
   0   4  38      463.93      517.89     60.59 o 
   2   4  38       26.40       36.69     34.99 o 
  -5   1  39      280.82      282.31     38.60 o 
  -3   1  39       19.49       93.13     26.85 o 
  -1   1  39      704.44      820.26     53.92 o 
   1   1  39      702.04      959.83     52.18 o 
   3   1  39      199.26      312.71     34.79 o 
   5   1  39      358.25      362.71    100.26 o 
  -4   2  39       41.58       85.77     23.62 o 
  -2   2  39       65.01       95.21     35.12 o 
   0   2  39      480.23      608.70     48.84 o 
   2   2  39      555.68      658.35     43.93 o 
   4   2  39      282.08      387.67     51.55 o 
  -1   3  39       12.15       -3.26     29.41 o 
   1   3  39      273.31      334.89     53.30 o 
   0   0  40      896.66      799.62     71.43 o 
                                                 
